# Supplementary material for: 3-(6-Benz­yloxy-2,2-dimethyl­perhydro­furo[2,3-d][1,3]dioxolan-5-yl)-5-(4-chloro­phen­yl)-4-nitro-2-phenyl-2,3,4,5-tetra­hydro­isoxazole
Source: Acta Crystallogr Sect E Struct Rep Online. 2009 Sep 5;65(Pt 10):o2305–6. doi: 10.1107/S1600536809034096 (PMC2970260; doi:10.1107/S1600536809034096)
Supplement: Supplementary file 1 [file e-65-o2305-sup1.cif]

##############################################################################
###                                                                        ###
###        Electronic paper (Acta Crystallographica Section E)             ###
###                                                                        ###
##############################################################################
#                                                                            #
# This CIF contains the data in a paper accepted for publication in Acta     #
# Crystallographica Section E. It conforms to the requirements of Notes      #
# for Authors for Section E, and has been peer reviewed under the auspices   #
# of the IUCr Commission on Journals.                                        #
#                                                                            #
# Full details of the Crystallographic Information File format               #
# are given in the paper "The Crystallographic Information File (CIF):       #
# a New Standard Archive File for Crystallography" by S. R. Hall, F. H.      #
# Allen and I. D. Brown [Acta Cryst. (1991), A47, 655-685].                  #
#                                                                            #
# The current version of the core CIF dictionary is obtainable from          #
# ftp://ftp.iucr.org/pub/cif_core.dic. The current version number is 2.4.    #
#                                                                            #
# Software is freely available for graphical display of the structure(s) in  #
# this CIF.  For information consult the CIF home page http://www.iucr.org/  #
# cif/home.html                                                              #
#                                                                            #
# This file may be used for bona fide research purposes within the           #
# scientific community so long as proper attribution is given to the journal # 
# article from which it was obtained.                                        #
#                                                                            #
##############################################################################
                                             
data_global
_audit_creation_method     SHELXL-97
_journal_date_recd_electronic     2009-04-16
_journal_date_accepted     2009-08-25
_journal_name_full     'Acta Crystallographica, Section E'
_journal_year     2009
_journal_volume     65
_journal_issue     10
_journal_page_first     o2305
_journal_page_last     o2306
_journal_paper_category     QO
_journal_coeditor_code     LX2103
_publ_contact_author_name     'A. SubbiahPandi'
_publ_contact_author_address
;
      Department of Physics
      Presidency College (Autonomous)
      Chennai - 600 005
      India
;
_publ_contact_author_email     'a_spandian@yahoo.com'
_publ_contact_author_fax     ?
_publ_contact_author_phone     '91-944405093'
_publ_section_title
;\
3-(6-Benzyloxy-2,2-dimethylperhydrofuro[2,3-<i>d</i>][1,3]dioxolan-5-yl)-5-(4-\
chlorophenyl)-4-nitro-2-phenyl-2,3,4,5-tetrahydroisoxazole
;
loop_
    _publ_author_name
    _publ_author_address
    'M. NizamMohideen'
;     Department of Physics
      The New College (Autonomous)
      Chennai 600 014
      India
;
    'M. Damodiran'
;     Organic Chemistry Division
      Central Leather Research Institute
      Chennai 600 020
      India
;
    'A. SubbiahPandi'
;     Department of Physics
      Presidency College (Autonomous)
      Chenna 600 005
      India
;
    'P. T. Perumal'
;     Organic Chemistry Division
      Central Leather Research Institute
      Chennai 600 020
      India
;
data_I
_audit_creation_method     SHELXL-97
_chemical_name_systematic
;
3-(6-Benzyloxy-2,2-dimethylperhydrofuro[2,3-<i>d</i>][1,3]dioxolan-5-yl)-
5-(4-chlorophenyl)-4-nitro-2-phenyl-2,3,4,5-tetrahydroisoxazole
;
_chemical_name_common     ?
_chemical_formula_moiety     'C29 H29 Cl N2 O7'
_chemical_formula_sum     'C29 H29 Cl N2 O7'
_chemical_formula_iupac     'C29 H29 Cl N2 O7'
_chemical_formula_weight     552.99
_chemical_melting_point     ?
_symmetry_cell_setting     orthorhombic
_symmetry_space_group_name_H-M     'P 21 21 21'
_symmetry_space_group_name_Hall     'P 2ac 2ab'
loop_
    _symmetry_equiv_pos_as_xyz
    'x, y, z'
    '-x+1/2, -y, z+1/2'
    'x+1/2, -y+1/2, -z'
    '-x, y+1/2, -z+1/2'
_cell_length_a     12.7862(5)
_cell_length_b     13.0160(5)
_cell_length_c     16.8232(6)
_cell_angle_alpha     90.00
_cell_angle_beta     90.00
_cell_angle_gamma     90.00
_cell_volume     2799.80(18)
_cell_formula_units_Z     4
_cell_measurement_reflns_used     3652
_cell_measurement_theta_min     2.5
_cell_measurement_theta_max     25
_cell_measurement_temperature     293(2)
_exptl_crystal_description     Needle
_exptl_crystal_colour     Colourless
_exptl_crystal_size_max     0.3
_exptl_crystal_size_mid     0.2
_exptl_crystal_size_min     0.2
_exptl_crystal_density_diffrn     1.312
_exptl_crystal_density_meas     ?
_exptl_crystal_density_method     'not measured'
_exptl_crystal_F_000     1160
_exptl_absorpt_coefficient_mu     0.185
_exptl_absorpt_correction_type     Multi-scan
_exptl_absorpt_process_details     '(SADABS; Bruker 2004)'
_exptl_absorpt_correction_T_min     0.926
_exptl_absorpt_correction_T_max     0.964
_exptl_special_details
;
;
_diffrn_ambient_temperature     293(2)
_diffrn_radiation_type     MoK\a
_diffrn_radiation_wavelength     0.71073
_diffrn_radiation_source     'fine-focus sealed tube'
_diffrn_radiation_monochromator     graphite
_diffrn_measurement_device_type     'Bruker Kappa APEXII CCD'
_diffrn_measurement_method     '\w and \f'
_diffrn_detector_area_resol_mean     ?
_diffrn_reflns_number     17056
_diffrn_reflns_av_R_equivalents     0.0341
_diffrn_reflns_av_sigmaI/netI     0.0396
_diffrn_reflns_theta_min     2.90
_diffrn_reflns_theta_max     25.00
_diffrn_reflns_theta_full     25.00
_diffrn_measured_fraction_theta_max     0.971
_diffrn_measured_fraction_theta_full     0.971
_diffrn_reflns_limit_h_min     -15
_diffrn_reflns_limit_h_max     15
_diffrn_reflns_limit_k_min     -13
_diffrn_reflns_limit_k_max     14
_diffrn_reflns_limit_l_min     -16
_diffrn_reflns_limit_l_max     20
_diffrn_standards_number     ?
_diffrn_standards_interval_count     ?
_diffrn_standards_interval_time     ?
_diffrn_standards_decay_%     ?
_refine_special_details
;
 Refinement of F^2^ against ALL reflections.  The weighted R-factor wR and
 goodness of fit S are based on F^2^, conventional R-factors R are based
 on F, with F set to zero for negative F^2^. The threshold expression of
 F^2^ > 2sigma(F^2^) is used only for calculating R-factors(gt) etc. and is
 not relevant to the choice of reflections for refinement.  R-factors based
 on F^2^ are statistically about twice as large as those based on F, and R-
 factors based on ALL data will be even larger.
;
_reflns_number_total     4764
_reflns_number_gt     3446
_reflns_threshold_expression     I>2\s(I)
_refine_ls_structure_factor_coef     Fsqd
_refine_ls_matrix_type     full
_refine_ls_R_factor_all     0.0638
_refine_ls_R_factor_gt     0.0366
_refine_ls_wR_factor_gt     0.0766
_refine_ls_wR_factor_ref     0.0882
_refine_ls_goodness_of_fit_ref     1.017
_refine_ls_restrained_S_all     1.017
_refine_ls_number_reflns     4764
_refine_ls_number_parameters     355
_refine_ls_number_restraints     1
_refine_ls_hydrogen_treatment     constr
_refine_ls_weighting_scheme     calc
_refine_ls_weighting_details
         'calc w=1/[\s^2^(Fo^2^)+(0.0403P)^2^+0.2549P] where P=(Fo^2^+2Fc^2^)/3'
_atom_sites_solution_hydrogens     difmap
_atom_sites_solution_primary     direct
_atom_sites_solution_secondary     difmap
_refine_ls_shift/su_max     0.000
_refine_ls_shift/su_max_lt     0.001
_refine_ls_shift/su_mean     0.000
_refine_diff_density_max     0.149
_refine_diff_density_min     -0.135
_refine_ls_extinction_method     'SHELXL97 (Sheldrick, 2008)'
_refine_ls_extinction_coef     0.0045(6)
_refine_ls_extinction_expression
                                  'Fc^*^=kFc[1+0.001xFc^2^\l^3^/sin(2\q)]^-1/4^'
_refine_ls_abs_structure_details     'Flack (1983), 1975 Friedel pairs'
_refine_ls_abs_structure_Flack     -0.05(8)
loop_
    _atom_type_symbol
    _atom_type_description
    _atom_type_scat_dispersion_real
    _atom_type_scat_dispersion_imag
    _atom_type_scat_source
    'C' 'C' 0.0033 0.0016
                         'International Tables Vol C Tables 4.2.6.8 and 6.1.1.4'
    'H' 'H' 0.0000 0.0000
                         'International Tables Vol C Tables 4.2.6.8 and 6.1.1.4'
    'N' 'N' 0.0061 0.0033
                         'International Tables Vol C Tables 4.2.6.8 and 6.1.1.4'
    'O' 'O' 0.0106 0.0060
                         'International Tables Vol C Tables 4.2.6.8 and 6.1.1.4'
    'Cl' 'Cl' 0.1484 0.1585
                         'International Tables Vol C Tables 4.2.6.8 and 6.1.1.4'
_computing_data_collection     'APEX2 (Bruker, 2004)'
_computing_cell_refinement     'APEX2 and SAINT (Bruker, 2004)'
_computing_data_reduction     'SAINT and XPREP (Bruker, 2004)'
_computing_structure_solution     'SHELXS97 (Sheldrick, 2008)'
_computing_structure_refinement     'SHELXL97 (Sheldrick, 2008)'
_computing_molecular_graphics
                      'ORTEP-3 (Farrugia, 1997) and DIAMOND (Brandenburg, 1998)'
_computing_publication_material
;
SHELXL97 (Sheldrick, 2008) and PLATON (Spek, 2009)
;
loop_
    _atom_site_type_symbol
    _atom_site_label
    _atom_site_fract_x
    _atom_site_fract_y
    _atom_site_fract_z
    _atom_site_U_iso_or_equiv
    _atom_site_adp_type
    _atom_site_calc_flag
    _atom_site_refinement_flags
    _atom_site_occupancy
    _atom_site_disorder_assembly
    _atom_site_disorder_group
    C C1 0.33984(19) 0.6866(2) 0.65294(16) 0.0602(7) Uani d . 1 . .
    H H1 0.3415 0.6459 0.6983 0.072 Uiso calc R 1 . .
    C C2 0.2814(2) 0.7761(2) 0.65257(18) 0.0692(7) Uani d U 1 . .
    H H2 0.2457 0.7964 0.6981 0.083 Uiso calc R 1 . .
    C C3 0.2765(2) 0.8340(2) 0.5857(2) 0.0673(7) Uani d U 1 . .
    C C4 0.3326(2) 0.8082(2) 0.5200(2) 0.0760(9) Uani d . 1 . .
    H H4 0.3301 0.8493 0.4749 0.091 Uiso calc R 1 . .
    C C5 0.3933(2) 0.7205(2) 0.52082(18) 0.0691(8) Uani d . 1 . .
    H H5 0.4332 0.7039 0.4764 0.083 Uiso calc R 1 . .
    C C6 0.39575(17) 0.65738(18) 0.58632(15) 0.0471(6) Uani d . 1 . .
    C C7 0.45334(17) 0.55719(17) 0.58177(14) 0.0455(6) Uani d . 1 . .
    H H7 0.5181 0.5658 0.5513 0.055 Uiso calc R 1 . .
    C C8 0.38927(17) 0.46762(17) 0.54776(13) 0.0427(6) Uani d . 1 . .
    H H8 0.3143 0.4808 0.5544 0.051 Uiso calc R 1 . .
    C C9 0.42248(17) 0.37460(18) 0.59803(14) 0.0434(6) Uani d . 1 . .
    H H9 0.4536 0.3214 0.5643 0.052 Uiso calc R 1 . .
    C C10 0.33056(15) 0.33112(18) 0.64465(14) 0.0434(6) Uani d . 1 . .
    H H10 0.3092 0.3802 0.6857 0.052 Uiso calc R 1 . .
    C C11 0.34793(16) 0.22621(18) 0.68184(14) 0.0448(6) Uani d . 1 . .
    H H11 0.3831 0.2310 0.7335 0.054 Uiso calc R 1 . .
    C C12 0.23650(18) 0.18767(19) 0.68975(14) 0.0474(6) Uani d . 1 . .
    H H12 0.2314 0.1126 0.6886 0.057 Uiso calc R 1 . .
    C C13 0.17952(16) 0.23875(19) 0.62140(14) 0.0460(6) Uani d . 1 . .
    H H13 0.1606 0.1884 0.5805 0.055 Uiso calc R 1 . .
    C C14 0.08681(19) 0.2635(2) 0.73843(15) 0.0582(7) Uani d . 1 . .
    C C15 0.0626(3) 0.3618(3) 0.7812(2) 0.1063(12) Uani d . 1 . .
    H H15A 0.1132 0.4131 0.7668 0.159 Uiso calc R 1 . .
    H H15B 0.0653 0.3503 0.8375 0.159 Uiso calc R 1 . .
    H H15C -0.0060 0.3849 0.7666 0.159 Uiso calc R 1 . .
    C C16 0.0104(2) 0.1788(3) 0.7552(2) 0.0866(10) Uani d . 1 . .
    H H16A -0.0575 0.1981 0.7359 0.130 Uiso calc R 1 . .
    H H16B 0.0069 0.1669 0.8114 0.130 Uiso calc R 1 . .
    H H16C 0.0328 0.1171 0.7289 0.130 Uiso calc R 1 . .
    C C17 0.4468(2) 0.0741(2) 0.66159(16) 0.0585(7) Uani d . 1 . .
    H H17A 0.3903 0.0319 0.6819 0.070 Uiso calc R 1 . .
    H H17B 0.4917 0.0925 0.7058 0.070 Uiso calc R 1 . .
    C C18 0.50869(17) 0.01390(19) 0.60141(15) 0.0493(6) Uani d . 1 . .
    C C19 0.5602(2) -0.0733(2) 0.62669(19) 0.0713(8) Uani d . 1 . .
    H H19 0.5570 -0.0928 0.6798 0.086 Uiso calc R 1 . .
    C C20 0.6160(2) -0.1312(3) 0.5736(2) 0.0875(10) Uani d . 1 . .
    H H20 0.6507 -0.1899 0.5910 0.105 Uiso calc R 1 . .
    C C21 0.6215(2) -0.1038(3) 0.4954(2) 0.0811(9) Uani d . 1 . .
    H H21 0.6591 -0.1439 0.4597 0.097 Uiso calc R 1 . .
    C C22 0.5717(2) -0.0176(2) 0.46998(17) 0.0713(8) Uani d . 1 . .
    H H22 0.5757 0.0018 0.4169 0.086 Uiso calc R 1 . .
    C C23 0.5151(2) 0.0412(2) 0.52292(16) 0.0608(7) Uani d . 1 . .
    H H23 0.4809 0.1000 0.5052 0.073 Uiso calc R 1 . .
    C C24 0.60915(17) 0.3964(2) 0.63870(14) 0.0489(6) Uani d . 1 . .
    C C25 0.63995(19) 0.2974(2) 0.62056(17) 0.0639(8) Uani d . 1 . .
    H H25 0.5905 0.2457 0.6140 0.077 Uiso calc R 1 . .
    C C26 0.7453(2) 0.2761(3) 0.61224(17) 0.0790(9) Uani d . 1 . .
    H H26 0.7663 0.2100 0.5988 0.095 Uiso calc R 1 . .
    C C27 0.8194(2) 0.3512(3) 0.62345(18) 0.0847(11) Uani d . 1 . .
    H H27 0.8901 0.3359 0.6187 0.102 Uiso calc R 1 . .
    C C28 0.7876(2) 0.4485(3) 0.64162(19) 0.0805(10) Uani d . 1 . .
    H H28 0.8373 0.4999 0.6485 0.097 Uiso calc R 1 . .
    C C29 0.68311(17) 0.4720(2) 0.64995(16) 0.0618(7) Uani d . 1 . .
    H H29 0.6626 0.5384 0.6631 0.074 Uiso calc R 1 . .
    N N1 0.50029(14) 0.41439(15) 0.65469(12) 0.0476(5) Uani d . 1 . .
    N N2 0.4148(2) 0.45251(17) 0.46170(13) 0.0574(6) Uani d . 1 . .
    O O1 0.47679(12) 0.52172(12) 0.66073(9) 0.0517(4) Uani d . 1 . .
    O O2 0.4993(2) 0.4215(2) 0.44423(13) 0.0993(8) Uani d . 1 . .
    O O3 0.3483(2) 0.4733(2) 0.41370(13) 0.1086(8) Uani d . 1 . .
    O O4 0.24623(11) 0.31531(12) 0.59000(9) 0.0503(4) Uani d . 1 . .
    O O5 0.19043(12) 0.23172(14) 0.75864(9) 0.0588(5) Uani d . 1 . .
    O O6 0.08979(12) 0.28308(14) 0.65527(10) 0.0613(5) Uani d . 1 . .
    O O7 0.40491(11) 0.16447(12) 0.62710(9) 0.0478(4) Uani d . 1 . .
    Cl Cl1 0.19572(8) 0.94167(6) 0.58228(7) 0.1059(3) Uani d . 1 . .
loop_
    _atom_site_aniso_label
    _atom_site_aniso_U_11
    _atom_site_aniso_U_22
    _atom_site_aniso_U_33
    _atom_site_aniso_U_12
    _atom_site_aniso_U_13
    _atom_site_aniso_U_23
    C1 0.0647(16) 0.0588(18) 0.0572(16) 0.0114(14) -0.0014(14) -0.0080(14)
    C2 0.0688(17) 0.070(2) 0.0692(16) 0.0167(16) -0.0049(15) -0.0232(13)
    C3 0.0706(18) 0.0432(17) 0.0883(19) 0.0018(14) -0.0139(17) -0.0167(13)
    C4 0.099(2) 0.0429(18) 0.086(2) -0.0020(17) -0.0028(19) 0.0106(16)
    C5 0.088(2) 0.0506(18) 0.0687(19) -0.0036(16) 0.0181(16) -0.0007(15)
    C6 0.0449(13) 0.0404(15) 0.0559(15) -0.0077(11) 0.0023(12) -0.0126(13)
    C7 0.0447(13) 0.0421(15) 0.0497(15) -0.0055(11) 0.0041(11) -0.0071(12)
    C8 0.0416(12) 0.0425(14) 0.0439(14) -0.0004(11) 0.0024(10) -0.0035(11)
    C9 0.0385(12) 0.0433(15) 0.0485(14) 0.0025(10) -0.0014(11) -0.0027(12)
    C10 0.0388(12) 0.0432(15) 0.0482(14) 0.0006(11) -0.0034(10) -0.0004(11)
    C11 0.0452(13) 0.0443(15) 0.0450(13) 0.0031(11) -0.0028(11) 0.0019(12)
    C12 0.0530(14) 0.0414(15) 0.0479(14) 0.0007(12) 0.0052(11) 0.0001(12)
    C13 0.0439(12) 0.0471(15) 0.0471(13) -0.0059(12) 0.0000(10) -0.0003(12)
    C14 0.0540(15) 0.0662(19) 0.0544(16) 0.0074(14) 0.0049(13) -0.0018(14)
    C15 0.120(3) 0.101(3) 0.099(3) 0.031(2) 0.007(2) -0.033(2)
    C16 0.0640(18) 0.104(3) 0.091(2) -0.0119(19) 0.0126(16) 0.026(2)
    C17 0.0702(17) 0.0496(17) 0.0556(16) 0.0215(14) -0.0020(13) 0.0105(13)
    C18 0.0447(13) 0.0441(16) 0.0592(17) 0.0053(12) 0.0004(11) 0.0064(13)
    C19 0.0730(18) 0.065(2) 0.076(2) 0.0201(17) 0.0068(15) 0.0156(16)
    C20 0.078(2) 0.069(2) 0.115(3) 0.0330(17) 0.018(2) 0.013(2)
    C21 0.0659(19) 0.065(2) 0.112(3) 0.0099(17) 0.0286(18) -0.014(2)
    C22 0.0799(19) 0.069(2) 0.0653(19) -0.0030(18) 0.0187(16) -0.0046(16)
    C23 0.0703(17) 0.0506(17) 0.0615(18) 0.0124(14) 0.0001(14) 0.0040(14)
    C24 0.0386(13) 0.0631(19) 0.0451(15) 0.0009(13) -0.0026(11) 0.0005(12)
    C25 0.0474(14) 0.070(2) 0.0742(18) 0.0103(14) -0.0031(13) -0.0081(15)
    C26 0.0579(17) 0.100(3) 0.080(2) 0.0289(19) 0.0031(15) -0.0037(19)
    C27 0.0411(16) 0.138(3) 0.075(2) 0.015(2) 0.0063(14) 0.023(2)
    C28 0.0423(15) 0.117(3) 0.082(2) -0.0142(18) -0.0024(14) 0.024(2)
    C29 0.0479(14) 0.0722(19) 0.0652(17) -0.0065(14) -0.0031(12) 0.0012(15)
    N1 0.0396(11) 0.0478(13) 0.0553(12) 0.0014(9) -0.0010(9) -0.0058(10)
    N2 0.0776(15) 0.0449(13) 0.0497(14) -0.0107(12) -0.0008(13) -0.0059(11)
    O1 0.0526(9) 0.0512(11) 0.0513(11) 0.0034(8) -0.0048(7) -0.0116(9)
    O2 0.1055(18) 0.123(2) 0.0690(14) 0.0167(16) 0.0285(13) -0.0203(13)
    O3 0.136(2) 0.125(2) 0.0645(14) 0.0038(17) -0.0251(14) 0.0137(14)
    O4 0.0404(8) 0.0540(11) 0.0565(10) -0.0071(8) -0.0082(7) 0.0133(8)
    O5 0.0541(10) 0.0757(13) 0.0465(10) 0.0024(9) 0.0008(8) 0.0010(9)
    O6 0.0485(10) 0.0762(13) 0.0591(11) 0.0070(9) 0.0053(8) 0.0097(10)
    O7 0.0547(9) 0.0422(10) 0.0467(9) 0.0116(8) -0.0005(7) 0.0056(8)
    Cl1 0.1104(7) 0.0618(5) 0.1454(9) 0.0290(5) -0.0323(6) -0.0224(6)
_geom_special_details
;
 All esds (except the esd in the dihedral angle between two l.s. planes)
 are estimated using the full covariance matrix.  The cell esds are taken
 into account individually in the estimation of esds in distances, angles
 and torsion angles; correlations between esds in cell parameters are only
 used when they are defined by crystal symmetry.  An approximate (isotropic)
 treatment of cell esds is used for estimating esds involving l.s. planes.
;
loop_
    _geom_bond_atom_site_label_1
    _geom_bond_atom_site_label_2
    _geom_bond_site_symmetry_2
    _geom_bond_distance
    _geom_bond_publ_flag
    C1 C6 . 1.383(3) ?
    C1 C2 . 1.383(4) ?
    C1 H1 . 0.9300 ?
    C2 C3 . 1.355(4) ?
    C2 H2 . 0.9300 ?
    C3 C4 . 1.360(4) ?
    C3 Cl1 . 1.742(3) ?
    C4 C5 . 1.380(4) ?
    C4 H4 . 0.9300 ?
    C5 C6 . 1.375(4) ?
    C5 H5 . 0.9300 ?
    C6 C7 . 1.500(3) ?
    C7 O1 . 1.438(3) ?
    C7 C8 . 1.535(3) ?
    C7 H7 . 0.9800 ?
    C8 N2 . 1.497(3) ?
    C8 C9 . 1.537(3) ?
    C8 H8 . 0.9800 ?
    C9 N1 . 1.472(3) ?
    C9 C10 . 1.522(3) ?
    C9 H9 . 0.9800 ?
    C10 O4 . 1.432(3) ?
    C10 C11 . 1.518(3) ?
    C10 H10 . 0.9800 ?
    C11 O7 . 1.423(3) ?
    C11 C12 . 1.516(3) ?
    C11 H11 . 0.9800 ?
    C12 O5 . 1.421(3) ?
    C12 C13 . 1.515(3) ?
    C12 H12 . 0.9800 ?
    C13 O6 . 1.405(3) ?
    C13 O4 . 1.414(3) ?
    C13 H13 . 0.9800 ?
    C14 O6 . 1.423(3) ?
    C14 O5 . 1.429(3) ?
    C14 C15 . 1.500(4) ?
    C14 C16 . 1.500(4) ?
    C15 H15A . 0.9600 ?
    C15 H15B . 0.9600 ?
    C15 H15C . 0.9600 ?
    C16 H16A . 0.9600 ?
    C16 H16B . 0.9600 ?
    C16 H16C . 0.9600 ?
    C17 O7 . 1.417(3) ?
    C17 C18 . 1.505(3) ?
    C17 H17A . 0.9700 ?
    C17 H17B . 0.9700 ?
    C18 C23 . 1.370(3) ?
    C18 C19 . 1.380(3) ?
    C19 C20 . 1.369(4) ?
    C19 H19 . 0.9300 ?
    C20 C21 . 1.364(5) ?
    C20 H20 . 0.9300 ?
    C21 C22 . 1.360(4) ?
    C21 H21 . 0.9300 ?
    C22 C23 . 1.380(4) ?
    C22 H22 . 0.9300 ?
    C23 H23 . 0.9300 ?
    C24 C29 . 1.378(3) ?
    C24 C25 . 1.382(4) ?
    C24 N1 . 1.437(3) ?
    C25 C26 . 1.382(4) ?
    C25 H25 . 0.9300 ?
    C26 C27 . 1.374(4) ?
    C26 H26 . 0.9300 ?
    C27 C28 . 1.366(5) ?
    C27 H27 . 0.9300 ?
    C28 C29 . 1.377(4) ?
    C28 H28 . 0.9300 ?
    C29 H29 . 0.9300 ?
    N1 O1 . 1.433(2) ?
    N2 O2 . 1.191(3) ?
    N2 O3 . 1.203(3) ?
    Cl1 O2 3_466 3.111(3) ?
loop_
    _geom_angle_atom_site_label_1
    _geom_angle_atom_site_label_2
    _geom_angle_atom_site_label_3
    _geom_angle_site_symmetry_1
    _geom_angle_site_symmetry_3
    _geom_angle
    _geom_angle_publ_flag
    C6 C1 C2 . . 120.5(3) ?
    C6 C1 H1 . . 119.8 ?
    C2 C1 H1 . . 119.8 ?
    C3 C2 C1 . . 119.8(3) ?
    C3 C2 H2 . . 120.1 ?
    C1 C2 H2 . . 120.1 ?
    C2 C3 C4 . . 120.8(3) ?
    C2 C3 Cl1 . . 120.2(2) ?
    C4 C3 Cl1 . . 119.0(3) ?
    C3 C4 C5 . . 119.6(3) ?
    C3 C4 H4 . . 120.2 ?
    C5 C4 H4 . . 120.2 ?
    C6 C5 C4 . . 121.0(3) ?
    C6 C5 H5 . . 119.5 ?
    C4 C5 H5 . . 119.5 ?
    C5 C6 C1 . . 118.3(2) ?
    C5 C6 C7 . . 119.3(2) ?
    C1 C6 C7 . . 122.3(2) ?
    O1 C7 C6 . . 109.53(18) ?
    O1 C7 C8 . . 102.22(18) ?
    C6 C7 C8 . . 114.67(18) ?
    O1 C7 H7 . . 110.0 ?
    C6 C7 H7 . . 110.0 ?
    C8 C7 H7 . . 110.0 ?
    N2 C8 C7 . . 110.11(18) ?
    N2 C8 C9 . . 111.63(19) ?
    C7 C8 C9 . . 104.23(17) ?
    N2 C8 H8 . . 110.2 ?
    C7 C8 H8 . . 110.2 ?
    C9 C8 H8 . . 110.2 ?
    N1 C9 C10 . . 108.61(18) ?
    N1 C9 C8 . . 105.42(17) ?
    C10 C9 C8 . . 111.29(18) ?
    N1 C9 H9 . . 110.5 ?
    C10 C9 H9 . . 110.5 ?
    C8 C9 H9 . . 110.5 ?
    O4 C10 C11 . . 104.21(17) ?
    O4 C10 C9 . . 107.70(18) ?
    C11 C10 C9 . . 115.70(18) ?
    O4 C10 H10 . . 109.7 ?
    C11 C10 H10 . . 109.7 ?
    C9 C10 H10 . . 109.7 ?
    O7 C11 C12 . . 110.55(18) ?
    O7 C11 C10 . . 108.43(18) ?
    C12 C11 C10 . . 101.32(17) ?
    O7 C11 H11 . . 112.0 ?
    C12 C11 H11 . . 112.0 ?
    C10 C11 H11 . . 112.0 ?
    O5 C12 C13 . . 104.04(18) ?
    O5 C12 C11 . . 109.12(19) ?
    C13 C12 C11 . . 103.89(18) ?
    O5 C12 H12 . . 113.0 ?
    C13 C12 H12 . . 113.0 ?
    C11 C12 H12 . . 113.0 ?
    O6 C13 O4 . . 110.77(19) ?
    O6 C13 C12 . . 105.37(18) ?
    O4 C13 C12 . . 107.62(17) ?
    O6 C13 H13 . . 111.0 ?
    O4 C13 H13 . . 111.0 ?
    C12 C13 H13 . . 111.0 ?
    O6 C14 O5 . . 105.13(18) ?
    O6 C14 C15 . . 108.9(2) ?
    O5 C14 C15 . . 108.9(2) ?
    O6 C14 C16 . . 109.5(2) ?
    O5 C14 C16 . . 110.3(2) ?
    C15 C14 C16 . . 113.8(3) ?
    C14 C15 H15A . . 109.5 ?
    C14 C15 H15B . . 109.5 ?
    H15A C15 H15B . . 109.5 ?
    C14 C15 H15C . . 109.5 ?
    H15A C15 H15C . . 109.5 ?
    H15B C15 H15C . . 109.5 ?
    C14 C16 H16A . . 109.5 ?
    C14 C16 H16B . . 109.5 ?
    H16A C16 H16B . . 109.5 ?
    C14 C16 H16C . . 109.5 ?
    H16A C16 H16C . . 109.5 ?
    H16B C16 H16C . . 109.5 ?
    O7 C17 C18 . . 110.8(2) ?
    O7 C17 H17A . . 109.5 ?
    C18 C17 H17A . . 109.5 ?
    O7 C17 H17B . . 109.5 ?
    C18 C17 H17B . . 109.5 ?
    H17A C17 H17B . . 108.1 ?
    C23 C18 C19 . . 118.9(2) ?
    C23 C18 C17 . . 123.0(2) ?
    C19 C18 C17 . . 118.2(2) ?
    C20 C19 C18 . . 120.0(3) ?
    C20 C19 H19 . . 120.0 ?
    C18 C19 H19 . . 120.0 ?
    C21 C20 C19 . . 120.8(3) ?
    C21 C20 H20 . . 119.6 ?
    C19 C20 H20 . . 119.6 ?
    C22 C21 C20 . . 119.7(3) ?
    C22 C21 H21 . . 120.2 ?
    C20 C21 H21 . . 120.2 ?
    C21 C22 C23 . . 120.0(3) ?
    C21 C22 H22 . . 120.0 ?
    C23 C22 H22 . . 120.0 ?
    C18 C23 C22 . . 120.6(3) ?
    C18 C23 H23 . . 119.7 ?
    C22 C23 H23 . . 119.7 ?
    C29 C24 C25 . . 120.1(2) ?
    C29 C24 N1 . . 121.5(2) ?
    C25 C24 N1 . . 118.0(2) ?
    C24 C25 C26 . . 119.1(3) ?
    C24 C25 H25 . . 120.4 ?
    C26 C25 H25 . . 120.4 ?
    C27 C26 C25 . . 121.1(3) ?
    C27 C26 H26 . . 119.5 ?
    C25 C26 H26 . . 119.5 ?
    C28 C27 C26 . . 119.0(3) ?
    C28 C27 H27 . . 120.5 ?
    C26 C27 H27 . . 120.5 ?
    C27 C28 C29 . . 121.2(3) ?
    C27 C28 H28 . . 119.4 ?
    C29 C28 H28 . . 119.4 ?
    C28 C29 C24 . . 119.5(3) ?
    C28 C29 H29 . . 120.2 ?
    C24 C29 H29 . . 120.2 ?
    O1 N1 C24 . . 112.06(18) ?
    O1 N1 C9 . . 104.32(16) ?
    C24 N1 C9 . . 118.42(18) ?
    O2 N2 O3 . . 123.5(3) ?
    O2 N2 C8 . . 118.8(2) ?
    O3 N2 C8 . . 117.8(2) ?
    N1 O1 C7 . . 106.94(16) ?
    C13 O4 C10 . . 108.40(16) ?
    C12 O5 C14 . . 107.88(17) ?
    C13 O6 C14 . . 110.31(18) ?
    C17 O7 C11 . . 113.41(18) ?
    C3 Cl1 O2 . 3_466 160.74(11) ?
loop_
    _geom_torsion_atom_site_label_1
    _geom_torsion_atom_site_label_2
    _geom_torsion_atom_site_label_3
    _geom_torsion_atom_site_label_4
    _geom_torsion_site_symmetry_1
    _geom_torsion_site_symmetry_2
    _geom_torsion_site_symmetry_3
    _geom_torsion_site_symmetry_4
    _geom_torsion
    _geom_torsion_publ_flag
    C6 C1 C2 C3 . . . . 1.9(4) ?
    C1 C2 C3 C4 . . . . -3.4(4) ?
    C1 C2 C3 Cl1 . . . . 175.3(2) ?
    C2 C3 C4 C5 . . . . 1.6(4) ?
    Cl1 C3 C4 C5 . . . . -177.2(2) ?
    C3 C4 C5 C6 . . . . 1.8(4) ?
    C4 C5 C6 C1 . . . . -3.2(4) ?
    C4 C5 C6 C7 . . . . 173.4(2) ?
    C2 C1 C6 C5 . . . . 1.4(4) ?
    C2 C1 C6 C7 . . . . -175.1(2) ?
    C5 C6 C7 O1 . . . . 160.2(2) ?
    C1 C6 C7 O1 . . . . -23.3(3) ?
    C5 C6 C7 C8 . . . . -85.6(3) ?
    C1 C6 C7 C8 . . . . 90.9(3) ?
    O1 C7 C8 N2 . . . . -143.01(19) ?
    C6 C7 C8 N2 . . . . 98.6(2) ?
    O1 C7 C8 C9 . . . . -23.2(2) ?
    C6 C7 C8 C9 . . . . -141.6(2) ?
    N2 C8 C9 N1 . . . . 118.5(2) ?
    C7 C8 C9 N1 . . . . -0.3(2) ?
    N2 C8 C9 C10 . . . . -124.0(2) ?
    C7 C8 C9 C10 . . . . 117.22(19) ?
    N1 C9 C10 O4 . . . . 166.62(17) ?
    C8 C9 C10 O4 . . . . 51.0(2) ?
    N1 C9 C10 C11 . . . . -77.3(2) ?
    C8 C9 C10 C11 . . . . 167.08(18) ?
    O4 C10 C11 O7 . . . . 78.2(2) ?
    C9 C10 C11 O7 . . . . -39.9(2) ?
    O4 C10 C11 C12 . . . . -38.2(2) ?
    C9 C10 C11 C12 . . . . -156.24(19) ?
    O7 C11 C12 O5 . . . . 164.63(18) ?
    C10 C11 C12 O5 . . . . -80.6(2) ?
    O7 C11 C12 C13 . . . . -84.9(2) ?
    C10 C11 C12 C13 . . . . 29.9(2) ?
    O5 C12 C13 O6 . . . . -15.9(2) ?
    C11 C12 C13 O6 . . . . -130.13(19) ?
    O5 C12 C13 O4 . . . . 102.3(2) ?
    C11 C12 C13 O4 . . . . -11.9(2) ?
    O7 C17 C18 C23 . . . . -4.6(3) ?
    O7 C17 C18 C19 . . . . 176.1(2) ?
    C23 C18 C19 C20 . . . . -0.3(4) ?
    C17 C18 C19 C20 . . . . 179.0(3) ?
    C18 C19 C20 C21 . . . . -0.1(5) ?
    C19 C20 C21 C22 . . . . 0.6(5) ?
    C20 C21 C22 C23 . . . . -0.7(5) ?
    C19 C18 C23 C22 . . . . 0.2(4) ?
    C17 C18 C23 C22 . . . . -179.1(3) ?
    C21 C22 C23 C18 . . . . 0.3(4) ?
    C29 C24 C25 C26 . . . . -1.4(4) ?
    N1 C24 C25 C26 . . . . -174.0(2) ?
    C24 C25 C26 C27 . . . . 1.5(4) ?
    C25 C26 C27 C28 . . . . -1.2(5) ?
    C26 C27 C28 C29 . . . . 1.0(5) ?
    C27 C28 C29 C24 . . . . -0.9(4) ?
    C25 C24 C29 C28 . . . . 1.1(4) ?
    N1 C24 C29 C28 . . . . 173.5(2) ?
    C29 C24 N1 O1 . . . . 16.3(3) ?
    C25 C24 N1 O1 . . . . -171.2(2) ?
    C29 C24 N1 C9 . . . . 137.8(2) ?
    C25 C24 N1 C9 . . . . -49.7(3) ?
    C10 C9 N1 O1 . . . . -95.32(19) ?
    C8 C9 N1 O1 . . . . 24.0(2) ?
    C10 C9 N1 C24 . . . . 139.3(2) ?
    C8 C9 N1 C24 . . . . -101.3(2) ?
    C7 C8 N2 O2 . . . . 68.6(3) ?
    C9 C8 N2 O2 . . . . -46.6(3) ?
    C7 C8 N2 O3 . . . . -110.8(2) ?
    C9 C8 N2 O3 . . . . 133.9(2) ?
    C24 N1 O1 C7 . . . . 88.2(2) ?
    C9 N1 O1 C7 . . . . -41.12(19) ?
    C6 C7 O1 N1 . . . . 161.96(16) ?
    C8 C7 O1 N1 . . . . 39.96(19) ?
    O6 C13 O4 C10 . . . . 101.9(2) ?
    C12 C13 O4 C10 . . . . -12.8(2) ?
    C11 C10 O4 C13 . . . . 32.4(2) ?
    C9 C10 O4 C13 . . . . 155.77(18) ?
    C13 C12 O5 C14 . . . . 26.3(2) ?
    C11 C12 O5 C14 . . . . 136.67(19) ?
    O6 C14 O5 C12 . . . . -26.7(3) ?
    C15 C14 O5 C12 . . . . -143.2(2) ?
    C16 C14 O5 C12 . . . . 91.3(2) ?
    O4 C13 O6 C14 . . . . -116.2(2) ?
    C12 C13 O6 C14 . . . . -0.1(3) ?
    O5 C14 O6 C13 . . . . 16.1(3) ?
    C15 C14 O6 C13 . . . . 132.6(2) ?
    C16 C14 O6 C13 . . . . -102.4(2) ?
    C18 C17 O7 C11 . . . . -178.33(18) ?
    C12 C11 O7 C17 . . . . -83.7(2) ?
    C10 C11 O7 C17 . . . . 166.09(18) ?
    C2 C3 Cl1 O2 . . . 3_466 -90.1(5) ?
    C4 C3 Cl1 O2 . . . 3_466 88.7(5) ?
loop_
    _geom_hbond_atom_site_label_D
    _geom_hbond_atom_site_label_H
    _geom_hbond_atom_site_label_A
    _geom_hbond_site_symmetry_A
    _geom_hbond_distance_DH
    _geom_hbond_distance_HA
    _geom_hbond_distance_DA
    _geom_hbond_angle_DHA
    C13 H13 O2 3_456 0.98 2.54 3.298(3) 133.7
    C17 H17B O1 4_646 0.97 2.46 3.218(3) 134.8
    C21 H21 Cg1 3_456 0.93 2.75 3.5980(10)
                                         152.0
