# Supplementary material for: 3-(6-Benz­yloxy-2,2-dimethyl­perhydro­furo[2,3-d][1,3]dioxolan-5-yl)-5-(4-chloro­phen­yl)-4-nitro-2-phenyl-2,3,4,5-tetra­hydro­isoxazole
Source: Acta Crystallogr Sect E Struct Rep Online. 2009 Sep 5;65(Pt 10):o2305–6. doi: 10.1107/S1600536809034096 (PMC2970260; doi:10.1107/S1600536809034096)
Supplement: Supplementary file 2 [file e-65-o2305-Isup2.hkl]

# 
# h,k,l, Fc-squared, Fo-squared, sigma(Fo-squared) and status flag 
# 
data_I
_shelx_title ' TEST IN P2(1)2(1)2(1)' 
_shelx_refln_list_code          4 
_shelx_F_calc_maximum      208.28 
_exptl_crystal_F_000      1160.00 
_reflns_d_resolution_high  0.8409 
 
loop_ 
 _symmetry_equiv_pos_as_xyz 
 'x, y, z' 
 '-x+1/2, -y, z+1/2' 
 'x+1/2, -y+1/2, -z' 
 '-x, y+1/2, -z+1/2' 
 
_cell_length_a    12.7862 
_cell_length_b    13.0160 
_cell_length_c    16.8232 
_cell_angle_alpha  90.000 
_cell_angle_beta   90.000 
_cell_angle_gamma  90.000 
 
_shelx_F_squared_multiplier     1.000 
 
loop_ 
 _refln_index_h 
 _refln_index_k 
 _refln_index_l 
 _refln_F_squared_calc 
 _refln_F_squared_meas 
 _refln_F_squared_sigma 
 _refln_observed_status 
   2   0   0      499.72      440.42     27.53 o 
   4   0   0       75.97       61.90      3.51 o 
   6   0   0       70.16       54.60      4.34 o 
   8   0   0       14.01       15.99      5.48 o 
  10   0   0     1205.86     1163.79     27.62 o 
  12   0   0      688.76      675.94     22.66 o 
  14   0   0       76.42       93.47     18.78 o 
   2   1   0     3925.73     3816.46     40.65 o 
   3   1   0    33620.93    36302.68    279.81 o 
   4   1   0      327.49      347.59      5.19 o 
   5   1   0     1489.58     1493.29     13.50 o 
   6   1   0      428.33      416.17      6.45 o 
   7   1   0      334.05      358.48      8.49 o 
   8   1   0      356.14      365.32      9.85 o 
   9   1   0      622.56      632.13     13.12 o 
  10   1   0      132.27      148.14      7.48 o 
  11   1   0       49.50       41.70      6.04 o 
  12   1   0        6.82       17.75      6.15 o 
  13   1   0       48.54       42.59      9.20 o 
  14   1   0       41.68       47.74     10.18 o 
  15   1   0        6.54       11.82      9.44 o 
   0   2   0      269.50      282.79      9.72 o 
   1   2   0     1376.42     1179.39     17.77 o 
   2   2   0    27263.89    27907.96    609.01 o 
   3   2   0        0.55       -2.17      1.87 o 
   4   2   0     3339.26     3412.18     30.46 o 
   5   2   0       45.45       65.02      3.40 o 
   6   2   0     2368.25     2390.37     23.99 o 
   7   2   0      996.28     1037.68     14.62 o 
   8   2   0       59.81       69.41      4.65 o 
   9   2   0      241.46      242.47     10.67 o 
  10   2   0      265.33      224.25     17.16 o 
  11   2   0        0.98        4.34      4.61 o 
  12   2   0      335.45      306.69     12.55 o 
  13   2   0       68.38       92.88     18.26 o 
  14   2   0       44.34       40.54      9.91 o 
  15   2   0       27.57       26.27      9.83 o 
   1   3   0      333.66      271.53      4.77 o 
   2   3   0    32694.56    34613.50    316.27 o 
   3   3   0      224.34      231.56      6.94 o 
   4   3   0     1462.46     1431.50     16.07 o 
   5   3   0      150.83      135.71      4.40 o 
   6   3   0      703.48      710.40     13.67 o 
   7   3   0      220.76      204.89      7.06 o 
   8   3   0     1558.87     1570.97     24.21 o 
   9   3   0      370.03      337.56     10.00 o 
  10   3   0      249.67      308.17     10.27 o 
  11   3   0       98.23      110.89      6.90 o 
  12   3   0        2.09        2.66      5.43 o 
  13   3   0        3.23       14.75     10.40 o 
  14   3   0        2.94       -6.73      8.18 o 
   0   4   0     5107.17     4840.42     65.99 o 
   1   4   0     1109.38     1096.31     12.93 o 
   2   4   0     1760.10     1648.87     18.40 o 
   3   4   0      261.94      266.82      6.07 o 
   4   4   0      207.67      237.92      5.70 o 
   5   4   0    14707.92    15405.79    134.52 o 
   6   4   0      257.12      244.85      6.96 o 
   7   4   0      105.17      110.75      7.78 o 
   8   4   0       79.71       82.73      7.17 o 
   9   4   0      134.18      143.13      7.89 o 
  10   4   0        2.07        5.58      4.96 o 
  11   4   0      369.46      351.44     11.71 o 
  12   4   0       10.75       16.25      7.36 o 
  13   4   0       11.75       21.93     12.74 o 
  14   4   0        5.38       11.92      8.94 o 
   1   5   0      276.31      291.46      6.43 o 
   2   5   0       27.24       23.23      2.94 o 
   3   5   0     1565.32     1650.97     19.52 o 
   4   5   0      390.85      382.76      8.29 o 
   5   5   0      192.65      221.94      6.76 o 
   6   5   0        7.04        1.00      3.35 o 
   7   5   0       11.77        6.24      3.77 o 
   8   5   0      122.80      148.46     12.54 o 
   9   5   0        0.21       -3.78      6.62 o 
  10   5   0       91.32       97.36      7.76 o 
  11   5   0       41.38       44.80      6.37 o 
  12   5   0      235.10      243.74     12.39 o 
  13   5   0      161.29      172.75     12.75 o 
  14   5   0       15.98       10.85     14.03 o 
   0   6   0       28.62       24.08      3.86 o 
   1   6   0     1295.69     1435.26     18.81 o 
   2   6   0      417.95      453.68      8.49 o 
   3   6   0      556.66      689.94     12.00 o 
   4   6   0       19.81       22.26      3.78 o 
   5   6   0        0.57       11.63      3.77 o 
   6   6   0       95.23       88.79      5.72 o 
   7   6   0        8.87        9.28      4.47 o 
   8   6   0      318.48      316.86     11.82 o 
   9   6   0      163.01      156.02      8.69 o 
  10   6   0       28.69       35.43      6.78 o 
  11   6   0        2.51        6.35      7.65 o 
  12   6   0      100.54      126.61     10.95 o 
  13   6   0        1.58       -8.06      9.34 o 
  14   6   0       37.04       31.86     11.23 o 
   1   7   0     2752.32     2996.42     35.02 o 
   2   7   0      748.55      749.33     14.04 o 
   3   7   0      515.33      517.28     10.70 o 
   4   7   0       43.24       37.58      4.34 o 
   5   7   0      172.92      163.17      7.00 o 
   6   7   0       25.35       17.74      4.59 o 
   7   7   0      506.97      549.21     13.18 o 
   8   7   0     1286.58     1195.86     21.60 o 
   9   7   0        2.31       -7.59      5.22 o 
  10   7   0      301.24      303.17     12.13 o 
  11   7   0       15.79       18.92      7.99 o 
  12   7   0       39.38       52.10     13.68 o 
  13   7   0        2.40       27.40     10.53 o 
   0   8   0     2813.75     2770.43     53.09 o 
   1   8   0      433.00      461.08     11.23 o 
   2   8   0      565.16      576.30     12.75 o 
   3   8   0      543.12      584.09     13.09 o 
   4   8   0      797.95      855.84     15.80 o 
   5   8   0     1121.95     1040.49     30.09 o 
   6   8   0       16.39       16.22      4.83 o 
   7   8   0       45.45       52.84      6.17 o 
   8   8   0        9.87        1.40      9.37 o 
   9   8   0      333.98      293.31     11.65 o 
  10   8   0       73.82       49.60      8.74 o 
  11   8   0        0.47        9.23      9.01 o 
  12   8   0        0.15        5.60      9.37 o 
  13   8   0        9.19        9.82     10.60 o 
   1   9   0       67.12       71.54      5.48 o 
   2   9   0      178.09      183.01      7.63 o 
   3   9   0       55.49       54.76      5.82 o 
   4   9   0       35.84       30.12      7.37 o 
   5   9   0       82.30       91.20     10.95 o 
   6   9   0      694.19      687.79     16.99 o 
   7   9   0       40.43       37.72      6.67 o 
   8   9   0      168.83      148.30     10.39 o 
   9   9   0      217.38      273.26     13.08 o 
  10   9   0       10.74       13.95      9.02 o 
  11   9   0       76.13       61.12     11.27 o 
  12   9   0       41.63       48.61     11.71 o 
   0  10   0      378.11      395.68     16.02 o 
   1  10   0       13.77       17.82      4.74 o 
   2  10   0       43.98       38.78      5.50 o 
   3  10   0     1140.19     1224.46     25.31 o 
   4  10   0       22.81       14.82      6.06 o 
   5  10   0      155.81      139.24     11.45 o 
   6  10   0       58.07       46.48      8.03 o 
   7  10   0      344.36      321.27     12.82 o 
   8  10   0      493.12      482.41     61.02 o 
   9  10   0       36.83       32.91     22.15 o 
  10  10   0      127.33      127.10     28.97 o 
  11  10   0        1.21       -7.89      9.34 o 
   1  11   0      119.71      110.12      7.50 o 
   2  11   0      146.29      145.91      9.52 o 
   3  11   0     1307.71     1337.92     27.71 o 
   4  11   0       57.96       36.05     10.95 o 
   5  11   0      101.26      100.20     10.87 o 
   6  11   0       54.39       75.42     15.89 o 
   7  11   0      203.69      191.90     22.37 o 
   8  11   0       45.26       37.96     12.19 o 
   9  11   0       10.24       13.94     10.65 o 
  10  11   0       19.87       22.80     11.87 o 
   0  12   0        0.11        2.30      9.78 o 
   1  12   0      299.67      276.59     19.87 o 
   2  12   0       18.74       13.59     13.03 o 
   3  12   0      419.54      435.66     26.81 o 
   4  12   0       60.18       60.62     14.30 o 
   5  12   0       78.10       58.59     15.12 o 
   6  12   0       70.91       71.60     16.79 o 
   7  12   0       18.24       15.54     14.18 o 
   2   0   1     4403.00     4303.42     41.57 o 
   3   0   1      565.18      572.86      6.16 o 
   4   0   1      621.30      599.73      7.03 o 
   5   0   1      963.01      982.31     10.48 o 
   6   0   1       22.00       19.13      2.51 o 
   7   0   1     2065.03     2105.28     24.25 o 
   8   0   1        0.03        2.24      3.31 o 
   9   0   1        1.78       -1.54      3.55 o 
  10   0   1       37.67       54.74      6.53 o 
  11   0   1      107.49      109.55      7.36 o 
  12   0   1        2.40       -3.98      5.38 o 
  13   0   1       10.04       17.82      8.52 o 
  14   0   1       26.13       31.58      9.10 o 
  15   0   1        5.47        1.44      8.97 o 
 -15   1   1        9.83       21.32      9.75 o 
 -14   1   1        9.58       13.17      8.87 o 
 -13   1   1      134.09      139.69     11.81 o 
 -12   1   1      406.21      407.93     13.15 o 
 -11   1   1      196.64      203.18      9.00 o 
 -10   1   1       78.00       75.73      6.11 o 
  -9   1   1      274.52      276.31      8.80 o 
  -8   1   1      241.28      211.69      7.36 o 
  -7   1   1       25.21       23.54      3.07 o 
  -6   1   1     1746.94     1790.25     16.20 o 
  -5   1   1     1116.88     1029.04     10.28 o 
  -4   1   1     1672.05     1593.19     14.40 o 
  -3   1   1     6141.70     5921.01     44.25 o 
  -2   1   1       47.08       32.69      5.83 o 
   2   1   1       47.59       33.62      5.15 o 
   3   1   1     6231.31     5978.58     49.52 o 
   4   1   1     1701.23     1653.32     15.28 o 
   5   1   1     1083.38     1001.80     10.68 o 
   6   1   1     1743.36     1795.37     17.01 o 
   7   1   1       23.67       21.16      3.06 o 
   8   1   1      246.55      218.29      7.36 o 
   9   1   1      276.02      238.58      8.76 o 
  10   1   1       76.38       69.68      7.80 o 
  11   1   1      198.23      177.94     11.38 o 
  12   1   1      403.62      413.50     14.91 o 
  13   1   1      135.71      149.91     14.79 o 
  14   1   1        9.38       16.43      8.72 o 
  15   1   1        9.65       13.72      9.62 o 
 -15   2   1       32.38       23.83      9.79 o 
 -14   2   1        0.86       -0.14      7.72 o 
 -13   2   1       42.03       41.26      9.17 o 
 -12   2   1       26.02       20.81      5.93 o 
 -11   2   1      462.24      454.56     15.55 o 
 -10   2   1       64.34       60.41      5.86 o 
  -9   2   1       57.20       62.31      4.97 o 
  -8   2   1      126.62      116.77      5.43 o 
  -7   2   1      336.05      347.58      7.83 o 
  -6   2   1      549.35      538.05      9.36 o 
  -5   2   1      607.37      679.58      8.80 o 
  -4   2   1     1163.86     1117.47     11.53 o 
  -3   2   1    14658.74    15101.91    129.48 o 
  -2   2   1     2758.91     2693.31     26.84 o 
  -1   2   1     6492.28     6350.48    100.65 o 
   0   2   1     4527.35     4325.90     72.36 o 
   1   2   1     6388.30     6076.84    265.90 o 
   2   2   1     2782.95     2662.89     49.22 o 
   3   2   1    14654.32    14967.64    129.39 o 
   4   2   1     1147.77     1084.96     13.11 o 
   5   2   1      602.14      667.30      9.31 o 
   6   2   1      564.91      549.33      9.80 o 
   7   2   1      345.55      370.13      8.24 o 
   8   2   1      123.47      121.61      5.61 o 
   9   2   1       58.17       57.23      7.01 o 
  10   2   1       63.83       56.28      6.71 o 
  11   2   1      459.49      431.29     20.60 o 
  12   2   1       25.51       24.76      6.02 o 
  13   2   1       42.18       36.77      9.10 o 
  14   2   1        0.95      -11.52      7.68 o 
  15   2   1       32.16       49.91     11.64 o 
 -14   3   1       22.61       23.65      9.24 o 
 -13   3   1      180.32      174.86     12.77 o 
 -12   3   1       27.86       19.13      5.10 o 
 -11   3   1       84.52       84.97      7.25 o 
 -10   3   1      605.97      600.16     13.85 o 
  -9   3   1      438.18      456.75     11.43 o 
  -8   3   1      476.41      516.58     12.58 o 
  -7   3   1      448.77      452.06      9.99 o 
  -6   3   1      250.19      221.90      6.34 o 
  -5   3   1      916.41      935.04     11.73 o 
  -4   3   1     2657.53     2694.81     26.68 o 
  -3   3   1     3990.13     3879.34     36.08 o 
  -2   3   1     4842.01     4848.46     46.74 o 
  -1   3   1     5252.13     5029.14     48.27 o 
   0   3   1        0.54        0.66      1.27 o 
   1   3   1     5259.38     5059.04     52.73 o 
   2   3   1     4815.42     4800.33     46.65 o 
   3   3   1     3969.99     3910.67     38.98 o 
   4   3   1     2649.58     2662.90     26.61 o 
   5   3   1      900.58      919.64     11.63 o 
   6   3   1      242.42      212.36      5.79 o 
   7   3   1      446.06      444.70      9.14 o 
   8   3   1      467.97      502.74     10.31 o 
   9   3   1      437.76      447.73     10.26 o 
  10   3   1      598.12      590.19     12.49 o 
  11   3   1       84.99      103.81      6.82 o 
  12   3   1       27.26       24.04      6.24 o 
  13   3   1      179.85      167.66     15.92 o 
  14   3   1       22.68       26.92      9.61 o 
 -14   4   1       32.25       35.43     11.61 o 
 -13   4   1       31.19       46.25      9.43 o 
 -12   4   1        0.45       -4.00      6.23 o 
 -11   4   1      284.51      300.58     12.76 o 
 -10   4   1      706.64      726.91     15.47 o 
  -9   4   1      168.86      139.90      8.03 o 
  -8   4   1       47.19       51.93      5.57 o 
  -7   4   1      652.71      651.73     12.24 o 
  -6   4   1     1499.98     1414.87     17.75 o 
  -5   4   1     2780.53     2819.08     28.99 o 
  -4   4   1       89.19       89.10      3.86 o 
  -3   4   1     1921.46     1852.58     21.03 o 
  -2   4   1      566.46      560.14      8.35 o 
  -1   4   1     1270.57     1234.07     14.28 o 
   0   4   1      357.78      382.30      6.50 o 
   1   4   1     1305.20     1278.37     15.57 o 
   2   4   1      570.10      559.67      8.31 o 
   3   4   1     1952.93     1897.01     21.13 o 
   4   4   1       88.82       88.73      3.84 o 
   5   4   1     2789.43     2819.75     31.40 o 
   6   4   1     1507.85     1400.13     19.01 o 
   7   4   1      633.92      618.19     12.11 o 
   8   4   1       48.78       53.16      5.20 o 
   9   4   1      167.53      176.50      8.64 o 
  10   4   1      699.07      720.42     15.61 o 
  11   4   1      288.97      311.78     10.92 o 
  12   4   1        0.39        2.29      5.50 o 
  13   4   1       31.34       24.77      8.90 o 
  14   4   1       32.25       36.38      9.68 o 
 -14   5   1        0.40       -9.90      9.92 o 
 -13   5   1       96.07      105.62     11.27 o 
 -12   5   1       67.34       51.27     12.53 o 
 -11   5   1      204.04      197.11      9.40 o 
 -10   5   1      161.36      161.77     12.35 o 
  -9   5   1      135.99      142.67      8.20 o 
  -8   5   1      738.90      760.60     15.84 o 
  -7   5   1      159.97      157.53      6.67 o 
  -6   5   1      196.04      187.63      6.59 o 
  -5   5   1     1223.06     1243.72     17.05 o 
  -4   5   1      239.11      264.30      6.99 o 
  -3   5   1     1519.65     1595.12     18.96 o 
  -2   5   1     1027.90      946.33     12.42 o 
  -1   5   1      694.00      657.08      8.65 o 
   0   5   1      786.25      787.25     11.24 o 
   1   5   1      703.08      685.27     10.28 o 
   2   5   1     1006.67      936.77     13.39 o 
   3   5   1     1499.03     1572.70     18.87 o 
   4   5   1      243.79      274.77      7.01 o 
   5   5   1     1213.39     1256.53     17.28 o 
   6   5   1      192.02      174.15      7.05 o 
   7   5   1      155.67      166.55      6.75 o 
   8   5   1      747.77      754.07     14.53 o 
   9   5   1      135.34      141.86     10.20 o 
  10   5   1      155.78      165.37      9.36 o 
  11   5   1      205.21      216.54     10.61 o 
  12   5   1       68.96       65.42      8.43 o 
  13   5   1       96.00       94.32     11.11 o 
  14   5   1        0.40       -0.21      8.93 o 
 -13   6   1       61.61       66.42     13.88 o 
 -12   6   1      121.37      146.67     11.72 o 
 -11   6   1      496.70      505.42     17.49 o 
 -10   6   1       59.20       64.81      7.52 o 
  -9   6   1       51.78       40.01      6.24 o 
  -8   6   1       12.49        5.78      4.99 o 
  -7   6   1      225.25      228.84     11.67 o 
  -6   6   1      443.82      450.27     10.05 o 
  -5   6   1      147.73      158.63      5.94 o 
  -4   6   1      651.12      637.29     11.93 o 
  -3   6   1     1832.60     1894.33     24.01 o 
  -2   6   1     4689.67     5000.01     50.18 o 
  -1   6   1     1791.63     1671.77     19.29 o 
   0   6   1      597.76      649.34      9.69 o 
   1   6   1     1790.82     1693.29     21.15 o 
   2   6   1     4693.36     5054.69     54.77 o 
   3   6   1     1802.94     1836.31     24.04 o 
   4   6   1      653.49      628.60     11.94 o 
   5   6   1      143.18      148.67      7.01 o 
   6   6   1      435.37      446.11     12.51 o 
   7   6   1      229.24      229.05      7.90 o 
   8   6   1       11.57        8.49      4.57 o 
   9   6   1       50.69       41.83      6.42 o 
  10   6   1       58.88       68.62     11.29 o 
  11   6   1      494.30      512.46     18.02 o 
  12   6   1      121.56      132.97     11.37 o 
  13   6   1       60.61       55.77      9.85 o 
 -13   7   1       16.88       20.49     10.88 o 
 -12   7   1        5.52       -1.44      8.56 o 
 -11   7   1       37.70       42.38      8.64 o 
 -10   7   1       15.98       20.25      7.53 o 
  -9   7   1      146.64      131.03      8.52 o 
  -8   7   1      325.63      323.75     12.64 o 
  -7   7   1      806.37      801.26     18.14 o 
  -6   7   1      355.06      341.69     10.07 o 
  -5   7   1      361.00      405.83     10.47 o 
  -4   7   1      637.06      628.29     12.41 o 
  -3   7   1      120.05      122.32      5.47 o 
  -2   7   1      116.60      132.62      5.63 o 
  -1   7   1     1256.35     1269.90     17.46 o 
   0   7   1       80.07       73.69      4.11 o 
   1   7   1     1255.01     1260.70     17.57 o 
   2   7   1      122.52      125.32      5.79 o 
   3   7   1      130.93      144.86      6.35 o 
   4   7   1      639.82      653.31     12.62 o 
   5   7   1      369.33      402.63     11.65 o 
   6   7   1      352.70      341.14     10.09 o 
   7   7   1      817.13      823.00     18.91 o 
   8   7   1      325.42      320.11     10.30 o 
   9   7   1      144.77      131.94      9.03 o 
  10   7   1       15.01       12.75      6.34 o 
  11   7   1       37.57       45.06      9.03 o 
  12   7   1        5.79       10.74      8.15 o 
  13   7   1       16.41       20.64     10.80 o 
 -12   8   1       17.59       16.20     10.21 o 
 -11   8   1        6.19        1.59      8.78 o 
 -10   8   1       71.35       66.21      8.96 o 
  -9   8   1      442.79      445.31     13.93 o 
  -8   8   1      323.39      308.16     12.43 o 
  -7   8   1       25.72       17.77      5.82 o 
  -6   8   1      286.97      278.75      9.58 o 
  -5   8   1      167.82      172.06      7.50 o 
  -4   8   1      212.90      220.91      7.94 o 
  -3   8   1       25.36       27.35      4.15 o 
  -2   8   1     1576.97     1646.73     24.97 o 
  -1   8   1      511.65      554.47     12.21 o 
   0   8   1      419.25      430.84     10.63 o 
   1   8   1      519.36      578.66     12.40 o 
   2   8   1     1545.05     1610.85     24.87 o 
   3   8   1       28.69       22.32      4.45 o 
   4   8   1      214.53      221.29      9.71 o 
   5   8   1      162.00      155.49      8.01 o 
   6   8   1      298.28      288.65      9.94 o 
   7   8   1       26.93       27.42      5.69 o 
   8   8   1      326.76      308.14     12.51 o 
   9   8   1      443.93      443.15     18.37 o 
  10   8   1       72.27       71.30      9.97 o 
  11   8   1        6.62       13.30      8.02 o 
  12   8   1       16.71       17.86     10.32 o 
 -12   9   1        2.62       -7.66      9.77 o 
 -11   9   1        2.12       12.55      9.38 o 
 -10   9   1       11.98       14.02      9.15 o 
  -9   9   1       85.00       84.96     21.52 o 
  -8   9   1      156.53      165.95     10.11 o 
  -7   9   1        0.96       -6.93      5.43 o 
  -6   9   1      209.30      209.83     11.72 o 
  -5   9   1      519.88      528.55     14.17 o 
  -4   9   1      498.01      505.82     12.11 o 
  -3   9   1      219.22      208.87      8.53 o 
  -2   9   1      355.40      364.07     10.57 o 
  -1   9   1      159.24      168.35      7.36 o 
   0   9   1       78.11       87.13      5.71 o 
   1   9   1      158.05      173.98      8.17 o 
   2   9   1      354.35      353.05     21.22 o 
   3   9   1      210.92      198.01      9.67 o 
   4   9   1      506.75      484.49     14.75 o 
   5   9   1      503.24      472.02     15.35 o 
   6   9   1      214.93      221.79     10.10 o 
   7   9   1        1.35       -2.74      4.96 o 
   8   9   1      158.03      182.51     10.70 o 
   9   9   1       84.14       87.19      9.28 o 
  10   9   1       11.79        5.71      8.44 o 
  11   9   1        2.02      -14.02     11.26 o 
  12   9   1        2.78       -5.61      9.67 o 
 -11  10   1       10.19        5.64      9.88 o 
 -10  10   1       10.28        9.62      9.33 o 
  -9  10   1       20.08       28.17     11.56 o 
  -8  10   1       41.49       66.51     12.63 o 
  -7  10   1       47.85       46.10      7.49 o 
  -6  10   1      854.11      884.90     22.97 o 
  -5  10   1      285.38      270.93     24.90 o 
  -4  10   1      559.20      538.88     17.73 o 
  -3  10   1      376.66      378.21     11.78 o 
  -2  10   1      187.90      194.50      8.65 o 
  -1  10   1      225.58      229.94      9.14 o 
   0  10   1        2.73        8.55      4.38 o 
   1  10   1      226.93      225.55      9.08 o 
   2  10   1      193.54      191.59     11.02 o 
   3  10   1      371.04      384.16     13.54 o 
   4  10   1      566.05      531.46     16.00 o 
   5  10   1      285.66      292.81     15.57 o 
   6  10   1      842.56      861.43     43.13 o 
   7  10   1       50.59       55.06      9.61 o 
   8  10   1       40.19       20.45      8.91 o 
   9  10   1       20.21        9.19     10.85 o 
  10  10   1       10.17       15.50     16.82 o 
  11  10   1       10.31        6.54      9.61 o 
 -10  11   1        8.85        9.37      9.79 o 
  -9  11   1        6.91       16.42     11.48 o 
  -8  11   1       21.26       13.74     11.02 o 
  -7  11   1      223.17      221.30     17.80 o 
  -6  11   1       28.93       19.95     13.24 o 
  -5  11   1       13.42        6.39     11.49 o 
  -4  11   1        7.91        2.48      7.32 o 
  -3  11   1      173.61      172.21     17.59 o 
  -2  11   1       60.91       90.15     13.19 o 
  -1  11   1      114.37      125.12      8.54 o 
   0  11   1      149.93      142.06      8.94 o 
   1  11   1      110.36      104.11      8.12 o 
   2  11   1       59.27       67.68      7.58 o 
   3  11   1      176.72      184.03     12.38 o 
   4  11   1        7.29        0.23      7.09 o 
   5  11   1       12.91        0.85      8.00 o 
   6  11   1       26.73       21.03      9.26 o 
   7  11   1      228.80      226.78     22.40 o 
   8  11   1       19.50       39.73     15.43 o 
   9  11   1        6.49       -2.40     18.35 o 
  10  11   1        8.83       -4.48     11.50 o 
  -9  12   1       33.47       61.90     21.50 o 
  -8  12   1        3.12       -8.34      9.91 o 
  -7  12   1       32.87       48.81     15.97 o 
  -6  12   1        3.42       -2.84     12.58 o 
  -5  12   1        6.09        5.80     12.04 o 
  -4  12   1      143.17      113.88     17.77 o 
  -3  12   1       34.11       24.00     12.82 o 
  -2  12   1        4.36       -4.05     10.87 o 
  -1  12   1       40.02       40.10      8.26 o 
   0  12   1       33.95       25.13      7.83 o 
   1  12   1       44.05       36.16      9.08 o 
   2  12   1        4.23       12.41      7.42 o 
   3  12   1       32.98       40.52      8.57 o 
   4  12   1      144.57      149.38     25.40 o 
   5  12   1        6.11        7.01     12.04 o 
   1   0   2    15015.36    14188.47    335.30 o 
   2   0   2       88.76       91.56      3.50 o 
   3   0   2      101.45       86.91      2.43 o 
   4   0   2     1545.61     1511.35     14.40 o 
   5   0   2     2330.74     2407.94     21.83 o 
   6   0   2      311.69      336.69      7.47 o 
   7   0   2        9.91        5.84      3.02 o 
   8   0   2      321.02      358.24      9.49 o 
   9   0   2      215.59      207.95      7.84 o 
  10   0   2       15.02       26.25      5.05 o 
  11   0   2       73.30       68.86      6.49 o 
  12   0   2       28.99       20.92      5.60 o 
  13   0   2      157.64      157.89     11.87 o 
  14   0   2       11.84        9.30     12.56 o 
  15   0   2        5.01       10.30      9.65 o 
 -15   1   2       31.99       31.93      9.97 o 
 -14   1   2       54.95       53.55      9.93 o 
 -13   1   2        8.96       -3.67      7.78 o 
 -12   1   2       45.31       32.84      6.30 o 
 -11   1   2        6.99       12.58      5.47 o 
 -10   1   2       12.99        9.26      4.69 o 
  -9   1   2       65.64       65.91      5.55 o 
  -8   1   2      363.88      372.57     11.44 o 
  -7   1   2     1099.29     1078.42     14.01 o 
  -6   1   2      367.79      384.12      6.23 o 
  -5   1   2      474.64      457.20      6.27 o 
  -4   1   2      171.24      196.17      4.56 o 
  -3   1   2     6530.75     6307.77     47.21 o 
  -2   1   2     1637.77     1550.05     17.42 o 
  -1   1   2     2854.97     2635.51     59.96 o 
   1   1   2     2842.22     2427.05    289.10 o 
   2   1   2     1694.62     1602.53     25.02 o 
   3   1   2     6592.00     6415.10     49.83 o 
   4   1   2      166.58      173.77      4.04 o 
   5   1   2      469.68      450.07      6.89 o 
   6   1   2      356.57      368.93      6.44 o 
   7   1   2     1085.82     1061.89     14.75 o 
   8   1   2      350.87      342.77      9.31 o 
   9   1   2       63.25       61.55      6.24 o 
  10   1   2       14.75       10.30      4.11 o 
  11   1   2        6.33        4.63      4.90 o 
  12   1   2       45.99       41.44      6.51 o 
  13   1   2        9.30        5.02      8.10 o 
  14   1   2       54.64       49.87     10.14 o 
  15   1   2       32.07       32.23     10.43 o 
 -15   2   2       20.25        8.44     10.77 o 
 -14   2   2       17.70        8.35      8.57 o 
 -13   2   2      110.43      107.42     22.21 o 
 -12   2   2       70.61       66.48      7.13 o 
 -11   2   2      117.80      116.62      7.74 o 
 -10   2   2      217.00      193.46     11.41 o 
  -9   2   2      181.19      195.65      7.45 o 
  -8   2   2      115.02      115.64      6.23 o 
  -7   2   2      249.28      223.39      6.60 o 
  -6   2   2      621.09      604.49     10.11 o 
  -5   2   2     2497.30     2607.61     23.53 o 
  -4   2   2     2047.38     1976.17     18.14 o 
  -3   2   2      652.75      657.02      8.47 o 
  -2   2   2     8594.41     8423.72     86.28 o 
  -1   2   2    11342.42    10767.94    359.59 o 
   0   2   2    22797.58    23275.60    524.07 o 
   1   2   2    11304.59    10897.45    263.10 o 
   2   2   2     8507.70     8320.57     78.60 o 
   3   2   2      634.11      642.99      7.86 o 
   4   2   2     2053.66     1990.46     18.06 o 
   5   2   2     2479.43     2596.77     23.38 o 
   6   2   2      613.92      587.03      9.23 o 
   7   2   2      252.81      232.01      6.28 o 
   8   2   2      114.05      117.60      5.56 o 
   9   2   2      178.43      169.50      6.68 o 
  10   2   2      220.89      207.35      9.68 o 
  11   2   2      117.97      114.68      7.69 o 
  12   2   2       68.93       70.15      7.21 o 
  13   2   2      109.67      106.31     10.96 o 
  14   2   2       17.83       16.20      8.91 o 
  15   2   2       20.45       33.97     10.13 o 
 -14   3   2        2.60       -6.57      7.62 o 
 -13   3   2        2.86       -3.31      7.66 o 
 -12   3   2      255.95      297.47     12.57 o 
 -11   3   2      543.66      584.46     13.13 o 
 -10   3   2       26.42       24.15      4.90 o 
  -9   3   2      246.49      272.72      8.31 o 
  -8   3   2       28.51       42.29      4.49 o 
  -7   3   2      569.56      566.38     11.21 o 
  -6   3   2     1045.19     1055.65     13.51 o 
  -5   3   2      313.94      322.92      6.55 o 
  -4   3   2      530.90      560.50      8.58 o 
  -3   3   2     2740.49     2718.42     26.39 o 
  -2   3   2     3370.78     3274.99     36.33 o 
  -1   3   2      969.23      921.39     13.14 o 
   0   3   2     2466.66     2489.62     30.55 o 
   1   3   2      947.84      889.81     11.20 o 
   2   3   2     3404.48     3324.93     35.86 o 
   3   3   2     2784.72     2768.23     26.52 o 
   4   3   2      548.52      567.64      8.03 o 
   5   3   2      327.64      344.68      8.53 o 
   6   3   2     1056.33     1081.85     14.33 o 
   7   3   2      580.19      588.23     10.47 o 
   8   3   2       27.14       35.28      4.21 o 
   9   3   2      247.78      258.03      8.01 o 
  10   3   2       25.87       25.27      4.84 o 
  11   3   2      542.69      581.99     13.04 o 
  12   3   2      257.46      273.66     10.94 o 
  13   3   2        2.61        5.52      8.05 o 
  14   3   2        2.70      -10.82      8.09 o 
 -14   4   2       55.39       39.92     20.67 o 
 -13   4   2        1.02       -0.12      7.69 o 
 -12   4   2        1.40       -2.46     11.63 o 
 -11   4   2       64.70       64.62      6.85 o 
 -10   4   2       67.99       85.34      7.09 o 
  -9   4   2      169.08      183.42     13.25 o 
  -8   4   2      214.01      221.97      8.70 o 
  -7   4   2       54.60       47.47      5.13 o 
  -6   4   2     3832.03     3825.08     38.35 o 
  -5   4   2      529.89      481.63     11.50 o 
  -4   4   2     1046.79     1081.86     13.45 o 
  -3   4   2      830.92      809.20     19.70 o 
  -2   4   2     1466.15     1397.90     17.87 o 
  -1   4   2      525.25      486.69      7.66 o 
   0   4   2       64.79       64.12      2.69 o 
   1   4   2      522.34      492.16      7.58 o 
   2   4   2     1429.39     1363.53     17.11 o 
   3   4   2      851.36      845.97     14.68 o 
   4   4   2     1063.87     1103.69     13.56 o 
   5   4   2      534.44      477.61      8.73 o 
   6   4   2     3831.65     3814.88     41.13 o 
   7   4   2       57.92       50.10      4.78 o 
   8   4   2      214.82      198.82      8.03 o 
   9   4   2      169.57      182.34      9.22 o 
  10   4   2       67.28       77.67      7.16 o 
  11   4   2       63.91       67.70      8.51 o 
  12   4   2        1.14       -7.58      5.89 o 
  13   4   2        0.92      -10.99      7.32 o 
  14   4   2       55.13       39.58     10.16 o 
 -14   5   2       64.70       68.62     13.24 o 
 -13   5   2       20.37       13.30      9.81 o 
 -12   5   2       43.10       43.61     18.39 o 
 -11   5   2        1.68       -6.40      5.17 o 
 -10   5   2      343.51      329.05     16.73 o 
  -9   5   2      137.61      138.16      8.18 o 
  -8   5   2      505.31      511.92     18.11 o 
  -7   5   2       85.50       60.84      5.40 o 
  -6   5   2       67.87       61.05      4.63 o 
  -5   5   2      965.39      995.04     14.66 o 
  -4   5   2      887.57      922.62     14.45 o 
  -3   5   2     1528.53     1449.92     19.81 o 
  -2   5   2     1016.67      953.98     14.11 o 
  -1   5   2     1225.65     1275.46     15.03 o 
   0   5   2     1501.12     1409.97     19.63 o 
   1   5   2     1210.39     1261.00     16.08 o 
   2   5   2     1009.49      948.28     13.37 o 
   3   5   2     1512.61     1458.97     19.12 o 
   4   5   2      884.72      921.13     13.45 o 
   5   5   2      950.12     1003.68     14.86 o 
   6   5   2       71.93       65.44      5.50 o 
   7   5   2       85.15       79.82      5.36 o 
   8   5   2      508.74      510.80     11.81 o 
   9   5   2      136.58      128.68      8.15 o 
  10   5   2      342.70      313.92     12.11 o 
  11   5   2        1.81       -0.14      5.46 o 
  12   5   2       43.53       52.35      8.01 o 
  13   5   2       20.69       11.30      8.55 o 
  14   5   2       64.08       63.97     10.82 o 
 -13   6   2       49.94       23.24     10.59 o 
 -12   6   2       29.47       17.78      9.87 o 
 -11   6   2        6.36        4.70      7.32 o 
 -10   6   2      268.56      261.16     11.11 o 
  -9   6   2      106.52      103.80      7.78 o 
  -8   6   2      118.87      119.26      7.46 o 
  -7   6   2     1111.65     1120.54     21.26 o 
  -6   6   2      403.70      389.26      9.38 o 
  -5   6   2     1331.32     1270.17     17.40 o 
  -4   6   2      226.45      223.76      7.11 o 
  -3   6   2       81.99      100.86      6.42 o 
  -2   6   2     2773.75     2736.80     32.27 o 
  -1   6   2      352.19      350.48      7.03 o 
   0   6   2      290.98      345.22     18.05 o 
   1   6   2      346.40      346.55      7.32 o 
   2   6   2     2799.17     2791.18     32.22 o 
   3   6   2       88.09      114.50      6.97 o 
   4   6   2      212.59      198.72      6.90 o 
   5   6   2     1325.86     1248.80     19.08 o 
   6   6   2      410.57      398.29     11.60 o 
   7   6   2     1101.63     1137.35     17.69 o 
   8   6   2      119.63      117.82      6.81 o 
   9   6   2      107.77      124.53      8.25 o 
  10   6   2      270.78      265.11     11.30 o 
  11   6   2        6.57       17.52      6.50 o 
  12   6   2       28.84       30.39      9.54 o 
  13   6   2       50.48       56.05     10.16 o 
 -13   7   2       29.22       40.94     11.77 o 
 -12   7   2        1.20      -15.96     10.64 o 
 -11   7   2       94.36      120.40     16.68 o 
 -10   7   2        6.82        0.37      7.76 o 
  -9   7   2      118.67      125.22      8.25 o 
  -8   7   2      949.48      921.00     36.59 o 
  -7   7   2       29.36       31.25      6.09 o 
  -6   7   2      268.90      256.05      8.89 o 
  -5   7   2      100.35       84.32      5.94 o 
  -4   7   2        5.23        5.80      3.43 o 
  -3   7   2      143.04      136.19      7.29 o 
  -2   7   2      265.23      264.35      7.32 o 
  -1   7   2      114.01      108.81      5.83 o 
   0   7   2      457.45      430.08      8.48 o 
   1   7   2      108.88      114.98      4.87 o 
   2   7   2      271.37      278.25      8.32 o 
   3   7   2      147.95      132.43      6.20 o 
   4   7   2        6.00       -2.36      5.34 o 
   5   7   2      105.05      102.68      6.50 o 
   6   7   2      264.12      247.86     10.98 o 
   7   7   2       26.58       23.57      7.69 o 
   8   7   2      943.68      901.53     16.68 o 
   9   7   2      122.05      115.95      8.29 o 
  10   7   2        7.34       12.90      6.24 o 
  11   7   2       95.41       88.95     10.04 o 
  12   7   2        1.27        1.67      8.86 o 
  13   7   2       29.52       44.21     12.01 o 
 -12   8   2       32.87       42.51     11.98 o 
 -11   8   2        2.26        8.45     10.62 o 
 -10   8   2        2.63       15.23      8.88 o 
  -9   8   2       15.22       14.80      6.16 o 
  -8   8   2      189.42      169.95      9.55 o 
  -7   8   2       89.32       88.86      7.52 o 
  -6   8   2       43.70       53.49      6.19 o 
  -5   8   2       33.07       34.68      4.82 o 
  -4   8   2       27.53       19.65      4.02 o 
  -3   8   2      353.01      376.75     12.22 o 
  -2   8   2      124.43      110.25      5.44 o 
  -1   8   2     1413.80     1388.46     21.78 o 
   0   8   2      836.09      858.91     15.87 o 
   1   8   2     1419.01     1381.44     21.76 o 
   2   8   2      120.25      108.58      5.99 o 
   3   8   2      358.74      359.49     15.18 o 
   4   8   2       27.38       28.40      5.18 o 
   5   8   2       34.29       44.77      6.77 o 
   6   8   2       43.57       46.54      5.59 o 
   7   8   2       84.59       86.99      6.82 o 
   8   8   2      189.48      184.66     10.15 o 
   9   8   2       15.16       16.19      6.00 o 
  10   8   2        2.61        9.61      7.32 o 
  11   8   2        2.53        0.35      7.54 o 
  12   8   2       33.31       41.77     11.37 o 
 -12   9   2        6.84       12.19     10.38 o 
 -11   9   2       12.42        0.37     12.05 o 
 -10   9   2      112.19      113.11     12.29 o 
  -9   9   2       10.91        8.91      9.93 o 
  -8   9   2       41.67       23.50      8.56 o 
  -7   9   2      176.23      163.16      9.25 o 
  -6   9   2      550.12      547.33     16.81 o 
  -5   9   2      304.37      290.16     13.66 o 
  -4   9   2       95.11       85.43      9.23 o 
  -3   9   2      164.88      175.60      8.55 o 
  -2   9   2      495.16      501.25     15.15 o 
  -1   9   2      433.70      436.67     13.92 o 
   0   9   2      576.85      544.42     12.49 o 
   1   9   2      433.03      436.15     11.26 o 
   2   9   2      479.30      488.91     13.70 o 
   3   9   2      168.09      155.38      9.58 o 
   4   9   2       96.75      103.09      7.62 o 
   5   9   2      301.98      306.48     19.79 o 
   6   9   2      552.15      547.68     20.29 o 
   7   9   2      174.04      166.94      9.89 o 
   8   9   2       43.14       43.22      8.96 o 
   9   9   2       11.32       21.26      7.41 o 
  10   9   2      109.22      115.26     13.45 o 
  11   9   2       12.24        5.52      9.59 o 
  12   9   2        6.77        7.49     10.11 o 
 -11  10   2       36.75       43.75     11.17 o 
 -10  10   2       69.33       83.41     12.00 o 
  -9  10   2       11.65       10.71     10.78 o 
  -8  10   2       21.49       19.07     11.31 o 
  -7  10   2        3.79       -2.01      7.15 o 
  -6  10   2       82.17       23.88     17.17 o 
  -5  10   2      178.31      216.41     15.30 o 
  -4  10   2      168.15      169.55     14.38 o 
  -3  10   2       43.14       26.29      7.98 o 
  -2  10   2       57.84       65.38      9.10 o 
  -1  10   2      319.12      350.28     22.53 o 
   0  10   2      121.17      138.03      7.71 o 
   1  10   2      327.91      318.41     11.55 o 
   2  10   2       54.00       66.75      6.77 o 
   3  10   2       45.00       41.96      6.34 o 
   4  10   2      173.41      180.85      9.91 o 
   5  10   2      179.26      194.99     10.83 o 
   6  10   2       83.29       64.37     10.11 o 
   7  10   2        3.72        1.62      8.35 o 
   8  10   2       22.32        9.93     11.53 o 
   9  10   2       10.84       10.40      7.32 o 
  10  10   2       69.21       70.33     10.89 o 
  11  10   2       36.42       21.86     13.67 o 
 -10  11   2       17.76       13.19     10.13 o 
  -9  11   2        7.80        9.61     22.18 o 
  -8  11   2       14.19       16.94     11.29 o 
  -7  11   2       21.65       24.07     10.87 o 
  -6  11   2      128.36      124.68     15.27 o 
  -5  11   2      137.51      150.31     19.05 o 
  -4  11   2       80.74       81.07     15.54 o 
  -3  11   2      122.02      118.13      9.82 o 
  -2  11   2      217.63      231.08     14.80 o 
  -1  11   2       24.18       13.65      7.71 o 
   0  11   2       89.07       95.74     10.48 o 
   1  11   2       22.59       22.52      5.83 o 
   2  11   2      211.59      219.16     10.62 o 
   3  11   2      126.83      161.52     13.29 o 
   4  11   2       83.55       97.76     10.37 o 
   5  11   2      141.68      147.97     12.62 o 
   6  11   2      130.34      119.17     15.14 o 
   7  11   2       22.26       18.75      9.63 o 
  10  11   2       18.43        1.60     15.58 o 
  -9  12   2        3.87       13.91     26.10 o 
  -8  12   2       28.56       20.77     27.48 o 
  -7  12   2        0.70      -15.88     15.68 o 
  -6  12   2        9.27        3.27     13.83 o 
  -5  12   2       52.97       73.75     16.91 o 
  -4  12   2       24.65       39.89     13.79 o 
  -3  12   2      101.08      136.16     18.39 o 
  -2  12   2      129.54      126.39     17.84 o 
  -1  12   2      142.61      132.70     17.07 o 
   0  12   2      200.73      199.85     20.14 o 
   1  12   2      145.11       99.78     16.60 o 
   2  12   2      125.23      121.95     17.22 o 
   3  12   2      102.96       94.67     16.17 o 
   4  12   2       24.68       18.04     12.70 o 
   5  12   2       51.32       65.21     15.43 o 
  -5  13   2      110.03       93.77     17.80 o 
  -4  13   2       39.59       44.76     14.57 o 
  -3  13   2       59.28       92.72     17.18 o 
  -2  13   2        2.02        5.92     11.34 o 
  -1  13   2       39.26       42.07     14.10 o 
   0  13   2      178.79      183.94     20.42 o 
   1  13   2       39.52       42.42     14.18 o 
   1   0   3    20544.03    21379.46    244.90 o 
   2   0   3      310.91      284.36      5.68 o 
   3   0   3     2857.45     2574.71     20.59 o 
   4   0   3      150.38      148.42      3.58 o 
   5   0   3     2791.71     2744.75     24.44 o 
   6   0   3     1189.21     1165.70     13.29 o 
   7   0   3       12.11       10.33      2.85 o 
   8   0   3      764.24      820.03     14.50 o 
   9   0   3      450.89      459.65     12.37 o 
  10   0   3       81.02      102.08      7.50 o 
  11   0   3        2.52       -2.69      4.47 o 
  12   0   3       18.95       12.32      5.85 o 
  13   0   3        1.71        8.76      7.94 o 
  14   0   3        7.57       11.13      8.71 o 
  15   0   3        4.74        3.13      8.50 o 
 -15   1   3        2.42       -1.64     10.05 o 
 -14   1   3       41.50       40.55      9.99 o 
 -13   1   3        4.78       13.59      8.32 o 
 -12   1   3      200.84      207.73     11.10 o 
 -11   1   3      177.81      154.80      8.25 o 
 -10   1   3       36.86       35.60      5.39 o 
  -9   1   3       33.48       33.00      4.81 o 
  -8   1   3       52.55       59.29      4.86 o 
  -7   1   3     1560.53     1537.63     25.45 o 
  -6   1   3     1121.43     1111.77     12.16 o 
  -5   1   3     1080.74     1085.19     11.43 o 
  -4   1   3     3688.36     3779.41     30.04 o 
  -3   1   3       75.79       77.15      2.97 o 
  -2   1   3     2706.20     2461.58     21.42 o 
  -1   1   3     9984.74     9947.75    114.97 o 
   0   1   3    27767.15    28788.28    409.57 o 
   1   1   3    10006.89     9780.00    134.34 o 
   2   1   3     2672.62     2422.51     21.23 o 
   3   1   3       76.08       79.10      2.51 o 
   4   1   3     3787.44     3857.10     29.98 o 
   5   1   3     1074.59     1105.81     11.30 o 
   6   1   3     1108.37     1091.12     13.37 o 
   7   1   3     1573.88     1549.84     17.72 o 
   8   1   3       49.99       59.76      4.49 o 
   9   1   3       33.24       35.57      4.91 o 
  10   1   3       36.09       44.04      5.61 o 
  11   1   3      178.16      158.66      8.32 o 
  12   1   3      203.76      205.20     10.28 o 
  13   1   3        4.73        9.15      8.11 o 
  14   1   3       42.38       44.01      9.94 o 
  15   1   3        2.44        9.66      9.34 o 
 -14   2   3        4.95        9.21      8.51 o 
 -13   2   3       13.92        3.19      7.95 o 
 -12   2   3        8.35        5.66      5.65 o 
 -11   2   3       13.95       18.59      5.41 o 
 -10   2   3      145.36      131.41      7.78 o 
  -9   2   3       60.00       57.96      4.92 o 
  -8   2   3       19.33       14.83      3.61 o 
  -7   2   3      706.43      745.56     12.00 o 
  -6   2   3      218.27      212.38      6.14 o 
  -5   2   3      385.84      375.33      6.50 o 
  -4   2   3     2304.74     2302.85     20.78 o 
  -3   2   3     6081.17     5900.81     57.74 o 
  -2   2   3    10143.15    10409.43     97.49 o 
  -1   2   3     6951.58     6745.91     78.06 o 
   0   2   3     8329.30     8072.35    131.42 o 
   1   2   3     6913.86     6705.03     90.66 o 
   2   2   3    10133.54    10395.91    106.50 o 
   3   2   3     6114.75     6020.94     49.95 o 
   4   2   3     2313.53     2354.85     20.67 o 
   5   2   3      368.09      359.65      6.23 o 
   6   2   3      224.74      208.54      5.93 o 
   7   2   3      713.69      734.08     11.00 o 
   8   2   3       21.65       19.61      3.96 o 
   9   2   3       59.89       57.75      4.78 o 
  10   2   3      149.36      135.05      7.50 o 
  11   2   3       14.03       17.41      7.24 o 
  12   2   3        8.34       10.95      5.80 o 
  13   2   3       14.08       19.13      8.36 o 
  14   2   3        4.84      -10.94      8.30 o 
 -14   3   3       12.04       -3.50      9.52 o 
 -13   3   3       16.71       17.25      8.31 o 
 -12   3   3       96.86       97.50     10.18 o 
 -11   3   3       98.06      107.33      6.94 o 
 -10   3   3      562.51      564.21     12.38 o 
  -9   3   3       43.77       49.75      4.84 o 
  -8   3   3       63.75       64.90      5.15 o 
  -7   3   3      678.03      748.18     12.08 o 
  -6   3   3      995.78      971.07     19.64 o 
  -5   3   3       15.73       16.73      3.33 o 
  -4   3   3     1121.34     1147.98     13.63 o 
  -3   3   3     2661.09     2652.73     28.03 o 
  -2   3   3     1313.18     1255.06     16.18 o 
  -1   3   3      612.55      582.41     10.66 o 
   0   3   3      919.88      866.92     12.39 o 
   1   3   3      633.91      614.22     11.11 o 
   2   3   3     1296.88     1260.39     15.44 o 
   3   3   3     2622.94     2637.97     27.58 o 
   4   3   3     1108.03     1142.31     12.76 o 
   5   3   3       16.18       21.47      2.83 o 
   6   3   3     1003.84      988.39     13.64 o 
   7   3   3      672.04      729.91     11.83 o 
   8   3   3       63.59       54.54      4.41 o 
   9   3   3       40.72       44.57      4.48 o 
  10   3   3      562.35      556.31     12.26 o 
  11   3   3       99.97       95.40      7.41 o 
  12   3   3       95.91      111.43      8.04 o 
  13   3   3       16.79       22.66      8.58 o 
  14   3   3       11.78       -5.78      8.25 o 
 -14   4   3        1.16        2.14      9.70 o 
 -13   4   3        5.93       16.24      9.93 o 
 -12   4   3      144.09      131.19     11.11 o 
 -11   4   3      174.21      161.72     11.30 o 
 -10   4   3      763.15      720.84     15.48 o 
  -9   4   3      175.88      176.63      8.64 o 
  -8   4   3      709.71      748.12     15.46 o 
  -7   4   3      157.17      144.14      6.84 o 
  -6   4   3      381.19      394.65      9.36 o 
  -5   4   3     3106.94     3147.93     33.15 o 
  -4   4   3     2694.11     2731.08     29.97 o 
  -3   4   3     1057.24     1065.18     13.52 o 
  -2   4   3     2566.53     2565.17     30.20 o 
  -1   4   3      905.49      867.11     13.33 o 
   0   4   3     3471.33     3326.79     40.61 o 
   1   4   3      906.86      850.36     12.54 o 
   2   4   3     2634.34     2650.18     29.37 o 
   3   4   3     1061.31     1075.36     14.73 o 
   4   4   3     2689.42     2731.89     27.52 o 
   5   4   3     3097.57     3151.08     34.23 o 
   6   4   3      392.55      417.19      9.30 o 
   7   4   3      158.28      135.18      6.22 o 
   8   4   3      700.89      731.29     13.95 o 
   9   4   3      178.11      198.73      8.74 o 
  10   4   3      770.87      752.88     15.74 o 
  11   4   3      174.99      171.36     12.65 o 
  12   4   3      145.60      125.28      8.57 o 
  13   4   3        5.85       20.40      8.66 o 
  14   4   3        1.16        0.71      8.30 o 
 -14   5   3       28.80       63.28     12.89 o 
 -13   5   3        0.01      -11.48      8.30 o 
 -12   5   3       69.84       56.74     11.13 o 
 -11   5   3       68.83       66.82      9.52 o 
 -10   5   3       60.93       65.69      7.21 o 
  -9   5   3      914.08      908.91     18.57 o 
  -8   5   3       56.47       56.26      5.90 o 
  -7   5   3       50.89       51.69      5.13 o 
  -6   5   3      219.61      228.97      7.83 o 
  -5   5   3     1532.35     1533.31     21.10 o 
  -4   5   3      128.98      124.88      6.39 o 
  -3   5   3       71.87       74.04      5.40 o 
  -2   5   3     1157.99     1139.64     16.27 o 
  -1   5   3     4983.08     4895.90     58.94 o 
   0   5   3      165.01      190.94      5.85 o 
   1   5   3     4966.28     4841.19     58.08 o 
   2   5   3     1158.77     1161.31     15.21 o 
   3   5   3       65.30       74.94      4.25 o 
   4   5   3      126.04      119.03      5.14 o 
   5   5   3     1527.65     1509.03     21.46 o 
   6   5   3      218.22      241.21      7.51 o 
   7   5   3       53.37       50.04      5.60 o 
   8   5   3       57.05       58.94      5.45 o 
   9   5   3      932.81      932.24     17.10 o 
  10   5   3       59.83       63.52      7.35 o 
  11   5   3       66.03       72.72      7.06 o 
  12   5   3       70.46       54.26      7.28 o 
  13   5   3        0.01        1.53      8.11 o 
  14   5   3       28.91       39.46     10.53 o 
 -13   6   3        0.79        0.57      9.23 o 
 -12   6   3       71.33       68.77     11.88 o 
 -11   6   3      120.21       96.90      9.80 o 
 -10   6   3      131.00      140.39      9.72 o 
  -9   6   3      286.76      269.69     10.61 o 
  -8   6   3        4.70        0.03      4.62 o 
  -7   6   3      305.45      287.44     12.12 o 
  -6   6   3        1.78        5.58      4.59 o 
  -5   6   3      367.15      381.74      9.82 o 
  -4   6   3      796.09      725.22     42.52 o 
  -3   6   3       68.21       82.16      3.25 o 
  -2   6   3     4765.31     4931.23     60.92 o 
  -1   6   3     1736.11     1743.45     24.89 o 
   0   6   3      397.84      417.02      7.17 o 
   1   6   3     1746.41     1750.89     28.36 o 
   2   6   3     4737.40     4924.53     53.42 o 
   3   6   3       70.94       75.00      4.16 o 
   4   6   3      804.80      816.97     20.45 o 
   5   6   3      361.14      377.55      9.53 o 
   6   6   3        1.56        3.21      3.79 o 
   7   6   3      302.35      293.67      9.00 o 
   8   6   3        5.70        1.31      4.47 o 
   9   6   3      284.88      292.35     10.04 o 
  10   6   3      126.44      133.39      9.02 o 
  11   6   3      119.27      109.90      9.07 o 
  12   6   3       69.95       60.46      8.31 o 
  13   6   3        0.90       -7.01      8.32 o 
 -13   7   3       27.47       41.28     11.90 o 
 -12   7   3        5.68       -4.24      9.13 o 
 -11   7   3       24.90       -3.53      8.68 o 
 -10   7   3       27.92       45.95      9.92 o 
  -9   7   3       30.91       33.05      6.33 o 
  -8   7   3      201.38      211.61     10.03 o 
  -7   7   3      892.63      880.35     19.60 o 
  -6   7   3      302.63      302.32     11.25 o 
  -5   7   3      147.67      140.02     15.44 o 
  -4   7   3      196.66      200.55      6.69 o 
  -3   7   3       17.76       21.79      3.00 o 
  -2   7   3     1407.82     1454.48     23.40 o 
  -1   7   3     1426.29     1480.23     19.40 o 
   0   7   3      307.34      310.65      7.23 o 
   1   7   3     1453.24     1486.97     21.97 o 
   2   7   3     1438.64     1500.07     19.75 o 
   3   7   3       15.86       18.56      4.35 o 
   4   7   3      204.47      189.17      9.57 o 
   5   7   3      146.54      148.61      8.13 o 
   6   7   3      307.50      320.03     10.62 o 
   7   7   3      889.01      875.75     17.10 o 
   8   7   3      199.75      193.28     11.04 o 
   9   7   3       32.65       31.78      6.35 o 
  10   7   3       26.93       33.53      7.62 o 
  11   7   3       24.55       35.14      8.59 o 
  12   7   3        5.36        4.17      8.15 o 
  13   7   3       27.35       25.57      9.63 o 
 -12   8   3       20.62       -5.97     13.70 o 
 -11   8   3      218.07      198.33     15.21 o 
 -10   8   3       10.25        6.14      8.79 o 
  -9   8   3      200.67      185.95     14.13 o 
  -8   8   3       16.99       13.26      5.90 o 
  -7   8   3      246.99      253.06     13.18 o 
  -6   8   3        7.72       -0.47      5.71 o 
  -5   8   3      128.01      137.45     14.05 o 
  -4   8   3      146.92      140.37      8.50 o 
  -3   8   3      417.59      422.86      7.84 o 
  -2   8   3      351.56      350.36      6.84 o 
  -1   8   3      347.39      350.10      7.34 o 
   0   8   3      409.73      408.45      8.27 o 
   1   8   3      354.21      370.25      9.66 o 
   2   8   3      350.16      338.45     10.56 o 
   3   8   3      400.36      398.24     22.24 o 
   4   8   3      149.08      134.36     11.62 o 
   5   8   3      137.92      142.08      8.45 o 
   6   8   3        8.15        7.37      5.98 o 
   7   8   3      251.44      238.56     15.46 o 
   8   8   3       17.20       13.59      5.57 o 
   9   8   3      201.08      198.07     14.76 o 
  10   8   3       10.58       20.46      7.60 o 
  11   8   3      220.56      226.58     13.16 o 
  12   8   3       21.26       26.60     11.22 o 
 -12   9   3       23.13       26.57     11.32 o 
 -11   9   3        5.09       -3.06      9.15 o 
 -10   9   3        3.20       -2.19      9.18 o 
  -9   9   3       27.76       35.73     12.34 o 
  -8   9   3      213.21      204.14     13.35 o 
  -7   9   3       76.41       70.68      8.39 o 
  -6   9   3      178.52      195.74      8.96 o 
  -5   9   3      461.06      472.82     14.38 o 
  -4   9   3      411.61      407.54     11.07 o 
  -3   9   3       85.55       88.34      5.48 o 
  -2   9   3      335.61      324.60      9.04 o 
  -1   9   3       62.45       68.82      7.20 o 
   0   9   3      380.62      369.30     10.63 o 
   1   9   3       61.59       70.87     15.19 o 
   2   9   3      345.58      337.06     11.14 o 
   3   9   3       84.65       96.38      8.33 o 
   4   9   3      401.55      410.28     13.26 o 
   5   9   3      456.67      447.37     19.10 o 
   6   9   3      177.67      202.19     10.66 o 
   7   9   3       78.92       97.74      9.21 o 
   8   9   3      209.53      212.03     22.83 o 
   9   9   3       28.23       25.61      7.42 o 
  10   9   3        3.07        4.45      7.38 o 
  11   9   3        5.00       -6.46      8.65 o 
  12   9   3       22.98       33.60     14.06 o 
 -11  10   3        5.53       13.21     10.08 o 
 -10  10   3        9.33        4.51     10.25 o 
  -9  10   3       65.33       68.61     21.21 o 
  -8  10   3        8.37        9.59     10.85 o 
  -7  10   3      104.78       92.60     10.34 o 
  -6  10   3       86.83       85.04     13.77 o 
  -5  10   3      499.26      493.03     13.14 o 
  -4  10   3      251.22      255.92      9.26 o 
  -3  10   3      325.15      321.55     10.49 o 
  -2  10   3      103.75      109.26      6.90 o 
  -1  10   3       24.77       25.84      4.69 o 
   0  10   3      104.46      102.34      6.62 o 
   1  10   3       24.14       10.27      5.50 o 
   2  10   3      101.71       95.86      8.67 o 
   3  10   3      332.29      320.40     11.99 o 
   4  10   3      252.23      275.00     12.87 o 
   5  10   3      490.27      507.45     19.96 o 
   6  10   3       86.62      109.65     18.10 o 
   7  10   3      100.06       93.75     11.47 o 
   8  10   3        9.03       21.71      9.83 o 
   9  10   3       66.47       65.55      9.61 o 
  10  10   3        9.60      -20.33     13.56 o 
  11  10   3        5.64       42.50     17.53 o 
 -10  11   3       12.45      -10.21     11.57 o 
  -9  11   3       40.57       41.75     13.42 o 
  -8  11   3       53.56       63.27     13.48 o 
  -7  11   3        3.89       -4.73      9.78 o 
  -6  11   3       69.18       52.60     11.73 o 
  -5  11   3       16.32       10.69      9.55 o 
  -4  11   3       54.77       41.57     14.06 o 
  -3  11   3      314.11      338.34     26.11 o 
  -2  11   3      276.85      265.59     10.99 o 
  -1  11   3      243.25      247.16      9.84 o 
   0  11   3        0.10       -5.97      4.63 o 
   1  11   3      235.68      227.17     12.88 o 
   2  11   3      277.36      282.92     23.69 o 
   3  11   3      309.55      308.24     15.34 o 
   4  11   3       51.77       39.63      8.34 o 
   5  11   3       16.01       15.80      7.87 o 
   6  11   3       72.35       60.62     15.93 o 
   7  11   3        3.08      -14.37     11.14 o 
   9  11   3       41.51       24.54     15.93 o 
  10  11   3       12.58       22.40     16.63 o 
  -9  12   3       31.09       63.99     19.17 o 
  -8  12   3       48.29       77.20     26.00 o 
  -7  12   3       39.69       39.12     12.66 o 
  -6  12   3      153.87      146.79     15.63 o 
  -5  12   3       12.87        2.06     13.17 o 
  -4  12   3       24.40       38.60     14.14 o 
  -3  12   3       12.36       31.67     13.40 o 
  -2  12   3      164.70      200.11     21.59 o 
  -1  12   3       33.45       24.23     12.82 o 
   0  12   3        1.11       -1.29     11.02 o 
   1  12   3       33.67       37.98     13.63 o 
   2  12   3      170.67      190.02     20.57 o 
   3  12   3       12.78       20.37     13.32 o 
   4  12   3       24.45       22.71     13.13 o 
   5  12   3       12.73       30.42     13.79 o 
  -7  13   3       33.69       44.06     18.66 o 
  -6  13   3        7.78       -2.53     13.98 o 
  -5  13   3        0.28        4.40     13.52 o 
  -4  13   3        0.31       18.97     14.22 o 
  -3  13   3       39.24       46.55     15.23 o 
  -2  13   3       21.68       31.59     14.45 o 
  -1  13   3      184.23      235.22     22.91 o 
   0  13   3       33.22       54.97     14.69 o 
   1  13   3      191.04      222.60     21.94 o 
   2  13   3       21.57       28.20     14.45 o 
   0   0   4    43381.30    44114.83   2415.10 o 
   1   0   4      509.24      490.57      6.26 o 
   2   0   4     6249.58     6053.65     53.50 o 
   3   0   4      557.73      526.54      8.94 o 
   4   0   4       46.00       46.50      2.42 o 
   5   0   4      322.93      309.89      5.54 o 
   6   0   4        3.09        2.65      2.71 o 
   7   0   4        7.94        7.40      3.22 o 
   8   0   4       18.35       20.64      3.92 o 
   9   0   4      630.09      626.09     13.23 o 
  10   0   4        6.66        1.67      4.59 o 
  11   0   4       73.37       74.93      6.87 o 
  12   0   4      126.49      146.07      8.81 o 
  13   0   4       22.34        6.70      7.98 o 
  14   0   4       24.95       17.33      9.29 o 
 -14   1   4       21.95        7.22      8.42 o 
 -13   1   4       16.95        9.87     10.96 o 
 -12   1   4       90.78      119.77      9.87 o 
 -11   1   4       86.28       80.35      8.22 o 
 -10   1   4      888.57      861.34     18.32 o 
  -9   1   4      484.66      498.66     13.07 o 
  -8   1   4       50.26       47.90      5.49 o 
  -7   1   4      767.35      788.70     14.20 o 
  -6   1   4     5565.37     5723.57     50.28 o 
  -5   1   4      235.94      258.47      5.15 o 
  -4   1   4     1007.61     1050.57     10.56 o 
  -3   1   4       13.26        6.74      1.70 o 
  -2   1   4     1458.02     1359.89     14.87 o 
  -1   1   4     6253.63     6216.45     63.75 o 
   0   1   4     8159.51     8100.71    108.06 o 
   1   1   4     6202.82     6061.79    116.43 o 
   2   1   4     1421.08     1352.45     13.64 o 
   3   1   4       15.01       11.48      1.97 o 
   4   1   4     1020.13     1058.32     10.39 o 
   5   1   4      242.81      253.17      4.91 o 
   6   1   4     5562.76     5653.56     49.87 o 
   7   1   4      754.16      762.82     11.23 o 
   8   1   4       48.23       59.02      4.63 o 
   9   1   4      484.38      520.39     11.87 o 
  10   1   4      881.52      864.15     16.52 o 
  11   1   4       85.38       91.90      8.49 o 
  12   1   4       88.88      107.50      8.12 o 
  13   1   4       16.81        3.89      8.27 o 
  14   1   4       22.15        8.91      8.79 o 
 -14   2   4       18.09       34.57     11.21 o 
 -13   2   4       51.76       40.93     13.62 o 
 -12   2   4       70.08       71.48      8.30 o 
 -11   2   4       42.27       39.27      6.03 o 
 -10   2   4      199.29      193.86     10.24 o 
  -9   2   4      291.42      279.84      8.36 o 
  -8   2   4      341.47      366.29      9.24 o 
  -7   2   4       68.23       77.20      4.05 o 
  -6   2   4     1747.04     1776.71     19.45 o 
  -5   2   4      169.18      191.39      4.84 o 
  -4   2   4      975.34      980.56     12.06 o 
  -3   2   4     1042.62     1035.85     13.06 o 
  -2   2   4     1639.81     1550.13     18.73 o 
  -1   2   4     4111.82     3908.42     46.71 o 
   0   2   4      334.11      326.55     10.16 o 
   1   2   4     4112.80     3925.25     55.03 o 
   2   2   4     1674.15     1598.06     15.66 o 
   3   2   4     1031.81     1014.68     11.55 o 
   4   2   4      955.18      975.70     10.50 o 
   5   2   4      164.43      182.50      4.59 o 
   6   2   4     1771.59     1807.31     19.05 o 
   7   2   4       71.91       81.16      4.24 o 
   8   2   4      341.37      345.31      7.94 o 
   9   2   4      293.85      306.60      8.03 o 
  10   2   4      197.48      183.77      8.26 o 
  11   2   4       40.25       44.00      6.12 o 
  12   2   4       68.94       65.85      7.16 o 
  13   2   4       51.58       35.48      9.24 o 
  14   2   4       17.70       23.52      9.31 o 
 -14   3   4        2.84        0.55     10.29 o 
 -13   3   4       24.63       30.76     10.75 o 
 -12   3   4      132.82      144.57     11.29 o 
 -11   3   4       66.48       61.23      6.61 o 
 -10   3   4       26.92       34.05      5.12 o 
  -9   3   4      125.77      115.52      6.45 o 
  -8   3   4      167.08      183.41      7.23 o 
  -7   3   4      113.48      116.91      7.79 o 
  -6   3   4      678.49      689.44     11.25 o 
  -5   3   4      294.46      270.66      6.49 o 
  -4   3   4     2347.88     2413.91     27.15 o 
  -3   3   4     3433.47     3365.65     34.55 o 
  -2   3   4      323.21      296.69      8.85 o 
  -1   3   4     2450.91     2298.56     29.07 o 
   0   3   4     4784.11     4623.69    136.38 o 
   1   3   4     2427.28     2324.23     43.10 o 
   2   3   4      324.40      302.05      7.39 o 
   3   3   4     3419.70     3317.68     34.01 o 
   4   3   4     2373.77     2481.99     24.68 o 
   5   3   4      298.53      273.75      7.01 o 
   6   3   4      682.46      716.69     12.17 o 
   7   3   4      119.27      128.80      5.28 o 
   8   3   4      166.29      170.72      5.87 o 
   9   3   4      126.85      125.45      5.68 o 
  10   3   4       25.79       31.32      5.08 o 
  11   3   4       67.72       70.58      6.18 o 
  12   3   4      133.33      122.78      8.48 o 
  13   3   4       25.36       16.85      8.36 o 
  14   3   4        2.90       10.53      9.96 o 
 -14   4   4       10.88       13.12     10.04 o 
 -13   4   4       24.33       13.98      9.75 o 
 -12   4   4       29.14       23.12      8.58 o 
 -11   4   4      218.32      202.64      9.45 o 
 -10   4   4      265.87      275.94     10.04 o 
  -9   4   4       35.04       19.18      5.66 o 
  -8   4   4      126.35      126.97      7.04 o 
  -7   4   4      158.09      159.98      6.58 o 
  -6   4   4      707.45      713.32     19.07 o 
  -5   4   4      200.81      195.32      6.51 o 
  -4   4   4     2532.98     2643.47     26.52 o 
  -3   4   4      738.40      781.52     12.86 o 
  -2   4   4      925.29      800.23     12.24 o 
  -1   4   4      530.77      573.13      9.99 o 
   0   4   4      213.70      208.83      4.88 o 
   1   4   4      530.18      559.44     16.44 o 
   2   4   4      913.07      796.75     12.48 o 
   3   4   4      748.20      807.70     11.85 o 
   4   4   4     2491.25     2608.01     28.61 o 
   5   4   4      191.76      192.67      6.14 o 
   6   4   4      729.51      734.29     15.72 o 
   7   4   4      156.68      167.64      6.62 o 
   8   4   4      122.31      122.17      6.64 o 
   9   4   4       35.34       43.25      6.02 o 
  10   4   4      267.32      290.38     10.36 o 
  11   4   4      220.03      203.44      9.44 o 
  12   4   4       28.23       25.01      6.37 o 
  13   4   4       24.57       23.57     10.32 o 
  14   4   4       10.54        0.95      8.92 o 
 -14   5   4       24.83       21.78     17.40 o 
 -13   5   4       79.33       91.53     13.36 o 
 -12   5   4       24.41       16.92      9.34 o 
 -11   5   4       28.14       28.12      6.99 o 
 -10   5   4       66.50       69.26      7.33 o 
  -9   5   4      481.39      437.33     12.96 o 
  -8   5   4      429.12      388.50     11.93 o 
  -7   5   4      365.86      385.99      9.70 o 
  -6   5   4      187.16      192.76      8.62 o 
  -5   5   4      340.73      317.39      9.91 o 
  -4   5   4      552.52      554.55     11.57 o 
  -3   5   4      513.62      484.97     10.22 o 
  -2   5   4      945.98     1015.93     14.98 o 
  -1   5   4      288.93      309.08      7.55 o 
   0   5   4       53.86       55.87      3.31 o 
   1   5   4      293.05      300.16      8.21 o 
   2   5   4      930.23      981.99     16.23 o 
   3   5   4      517.98      496.24      9.04 o 
   4   5   4      543.56      547.22     11.29 o 
   5   5   4      325.40      320.26      9.38 o 
   6   5   4      180.58      183.83      6.62 o 
   7   5   4      363.03      387.75     14.83 o 
   8   5   4      427.67      401.19     10.61 o 
   9   5   4      484.00      458.96     12.23 o 
  10   5   4       66.15       58.37      7.17 o 
  11   5   4       28.71       32.71      6.23 o 
  12   5   4       24.71       20.64      6.43 o 
  13   5   4       78.51       88.93     10.98 o 
  14   5   4       24.77       11.53     12.95 o 
 -13   6   4       11.35       18.01     10.75 o 
 -12   6   4       72.08       70.22     12.12 o 
 -11   6   4       43.18       47.90     10.41 o 
 -10   6   4       22.50       23.73      6.36 o 
  -9   6   4        3.89        1.95      5.47 o 
  -8   6   4      254.99      230.97      9.46 o 
  -7   6   4      517.35      490.77     16.54 o 
  -6   6   4      332.52      331.67     11.25 o 
  -5   6   4      279.86      263.68      7.39 o 
  -4   6   4      727.31      739.07     18.10 o 
  -3   6   4      155.40      165.71      9.39 o 
  -2   6   4      302.20      369.23      9.62 o 
  -1   6   4      711.32      731.00     13.39 o 
   0   6   4      559.58      595.03     11.28 o 
   1   6   4      731.01      768.96     15.75 o 
   2   6   4      297.35      364.73      8.41 o 
   3   6   4      149.85      164.97      6.03 o 
   4   6   4      746.42      743.56     19.44 o 
   5   6   4      286.00      268.84      8.92 o 
   6   6   4      334.80      303.20      9.00 o 
   7   6   4      514.11      509.91     11.36 o 
   8   6   4      255.99      254.32      8.93 o 
   9   6   4        4.19        0.72      7.51 o 
  10   6   4       22.60       26.87      6.60 o 
  11   6   4       43.11       55.05      7.72 o 
  12   6   4       72.41       63.57      8.71 o 
  13   6   4       11.58        4.79      8.86 o 
 -13   7   4        1.44        3.19     10.34 o 
 -12   7   4       32.48       30.56     10.80 o 
 -11   7   4       24.82       15.23      9.44 o 
 -10   7   4      280.00      247.07     26.76 o 
  -9   7   4      147.60      149.87      8.70 o 
  -8   7   4      113.70      102.97     10.11 o 
  -7   7   4      130.82      131.79     10.14 o 
  -6   7   4       46.17       51.27      4.90 o 
  -5   7   4      325.30      272.69     12.31 o 
  -4   7   4      255.91      283.19     17.72 o 
  -3   7   4       66.40       66.13      6.31 o 
  -2   7   4       95.99      103.25      6.01 o 
  -1   7   4      380.21      426.02     10.41 o 
   0   7   4       70.55       71.84      6.19 o 
   1   7   4      375.19      406.70     11.56 o 
   2   7   4      100.98      107.98      5.68 o 
   3   7   4       69.97       87.57      5.58 o 
   4   7   4      258.80      271.27      9.77 o 
   5   7   4      327.11      288.85     10.86 o 
   6   7   4       48.91       61.45      5.90 o 
   7   7   4      127.51      142.37      7.32 o 
   8   7   4      114.02      102.09      6.72 o 
   9   7   4      150.87      150.61      8.83 o 
  10   7   4      279.26      257.75     16.27 o 
  11   7   4       24.86       34.87      8.70 o 
  12   7   4       32.87       50.22     10.87 o 
  13   7   4        1.47      -11.08      8.28 o 
 -12   8   4       15.07       13.14     10.41 o 
 -11   8   4       71.80       70.60     13.12 o 
 -10   8   4       52.51       38.97     10.22 o 
  -9   8   4      302.43      291.28     15.75 o 
  -8   8   4       88.47      106.58     13.22 o 
  -7   8   4       57.29       55.51      6.22 o 
  -6   8   4      102.09       95.89      5.69 o 
  -5   8   4      167.03      175.15     12.62 o 
  -4   8   4       10.93        7.72      5.42 o 
  -3   8   4      383.84      403.22     16.56 o 
  -2   8   4      507.52      516.67     17.17 o 
  -1   8   4     1119.39     1171.50     22.90 o 
   0   8   4      700.12      717.76     20.18 o 
   1   8   4     1149.76     1197.46     20.94 o 
   2   8   4      502.05      504.07     15.87 o 
   3   8   4      379.65      374.46     12.62 o 
   4   8   4       10.40        9.42      4.62 o 
   5   8   4      168.20      159.49      8.71 o 
   6   8   4      102.69       94.56      7.02 o 
   7   8   4       56.17       51.40      6.46 o 
   8   8   4       87.30       85.18      8.05 o 
   9   8   4      295.34      299.10     11.71 o 
  10   8   4       52.09       52.14      8.58 o 
  11   8   4       72.69       77.41     11.16 o 
  12   8   4       14.94       17.80      8.73 o 
 -11   9   4       16.02       35.18     10.51 o 
 -10   9   4       10.33       10.46      9.29 o 
  -9   9   4      163.81      188.14     17.53 o 
  -8   9   4      124.42      126.63     11.55 o 
  -7   9   4       57.74       80.99      9.50 o 
  -6   9   4      200.21      206.22     10.67 o 
  -5   9   4      153.34      164.77     10.95 o 
  -4   9   4        2.09        1.47      6.15 o 
  -3   9   4      679.80      663.65     18.24 o 
  -2   9   4      537.32      535.63     15.61 o 
  -1   9   4      261.43      267.42     14.87 o 
   0   9   4      228.43      223.49     12.15 o 
   1   9   4      253.19      251.52      8.24 o 
   2   9   4      540.69      540.75     13.41 o 
   3   9   4      684.06      689.76     41.73 o 
   4   9   4        2.49        1.42      4.63 o 
   5   9   4      154.23      150.87      8.97 o 
   6   9   4      202.74      201.52      9.18 o 
   7   9   4       56.19       50.52      7.84 o 
   8   9   4      123.21       96.22     10.10 o 
   9   9   4      163.01      170.08     12.54 o 
  10   9   4        9.91        6.59      8.29 o 
  11   9   4       15.42       21.37     15.06 o 
 -11  10   4       32.97       16.04     10.22 o 
 -10  10   4       17.31       21.66     10.03 o 
  -9  10   4        0.87       -2.05     18.66 o 
  -8  10   4       94.46       84.60     14.22 o 
  -7  10   4       74.94       58.06      9.43 o 
  -6  10   4        5.91        5.75      9.00 o 
  -5  10   4       55.88       62.86     11.20 o 
  -4  10   4       36.60       24.65     10.08 o 
  -3  10   4      250.41      277.52     17.30 o 
  -2  10   4      293.35      270.94     15.11 o 
  -1  10   4      258.79      254.20     28.66 o 
   0  10   4       27.32       17.15      9.49 o 
   1  10   4      255.35      230.10      8.34 o 
   2  10   4      292.89      272.44     10.10 o 
   3  10   4      246.88      247.97     14.01 o 
   4  10   4       38.58       42.27      6.31 o 
   5  10   4       56.88       58.82      8.90 o 
   6  10   4        5.71        3.91      9.41 o 
   7  10   4       76.46       70.85     10.87 o 
   8  10   4       94.19       81.58     17.77 o 
   9  10   4        0.81       -8.14      9.10 o 
  10  10   4       17.46       33.93     16.91 o 
  11  10   4       33.18       43.47     18.11 o 
 -10  11   4        4.81        5.05     12.83 o 
  -9  11   4       27.92       69.67     28.90 o 
  -8  11   4        2.35        0.99     10.33 o 
  -7  11   4       22.49       29.91     11.50 o 
  -6  11   4      151.35      177.14     15.84 o 
  -5  11   4       22.57       21.92     14.08 o 
  -4  11   4       53.06       54.44     11.03 o 
  -3  11   4      289.38      306.84     25.45 o 
  -2  11   4      479.35      509.81     31.81 o 
  -1  11   4      482.71      454.78     29.35 o 
   0  11   4        6.54       -3.78     10.99 o 
   1  11   4      477.86      505.26     29.98 o 
   2  11   4      474.14      482.70     16.57 o 
   3  11   4      287.34      294.72     23.89 o 
   4  11   4       55.85       50.41     14.30 o 
   5  11   4       22.53        7.83     12.62 o 
   6  11   4      153.55      197.30     22.05 o 
   7  11   4       23.14       10.36     13.32 o 
   8  11   4        2.23        6.62     13.71 o 
   9  11   4       28.47       50.95     16.48 o 
  10  11   4        4.93       19.13     16.32 o 
  -9  12   4        8.29       20.08     13.55 o 
  -8  12   4        4.36       14.43     12.20 o 
  -7  12   4       40.01       51.37     13.15 o 
  -6  12   4       44.30       51.72     17.20 o 
  -5  12   4        6.61        4.52     10.20 o 
  -4  12   4        2.31        6.82     12.39 o 
  -3  12   4       48.70       49.98     14.96 o 
  -2  12   4      173.50      203.85     21.66 o 
  -1  12   4       17.46       27.00     13.01 o 
   0  12   4      215.30      221.98     21.74 o 
   1  12   4       18.55       -2.14     11.76 o 
   2  12   4      172.07      199.92     21.35 o 
   3  12   4       47.45       36.46     13.67 o 
   4  12   4        2.20       -0.23     11.80 o 
   5  12   4        7.20        5.34     13.17 o 
   6  12   4       43.47       13.05     13.56 o 
   9  12   4        8.19       22.63     15.74 o 
  -7  13   4       10.27       17.10     13.07 o 
  -6  13   4       20.65        7.99     15.58 o 
  -5  13   4       63.01       82.04     18.50 o 
  -4  13   4       57.27       47.10     16.48 o 
  -3  13   4      105.03      125.02     19.67 o 
  -2  13   4       37.14       30.62     14.80 o 
  -1  13   4       52.87       55.51     15.19 o 
   0  13   4        9.34      -12.58     12.15 o 
   1  13   4       54.40       47.33     15.78 o 
   2  13   4       36.40       12.89     13.09 o 
   3  13   4      106.29      110.99     19.17 o 
   1   0   5    21448.55    22294.60    206.69 o 
   2   0   5      544.89      499.32      6.65 o 
   3   0   5       65.51       57.49      2.56 o 
   4   0   5     1891.54     1981.81     19.27 o 
   5   0   5     2871.86     2883.46     24.32 o 
   6   0   5      111.28      115.54      4.50 o 
   7   0   5       88.95       93.67      4.84 o 
   8   0   5      482.55      518.80     10.57 o 
   9   0   5       48.02       57.53      5.94 o 
  10   0   5        0.69       -5.34      4.46 o 
  11   0   5      153.34      154.53      8.32 o 
  12   0   5        3.59        3.02      6.31 o 
  13   0   5       69.29       64.37     11.52 o 
  14   0   5       10.03       18.48      8.51 o 
 -14   1   5       56.59       58.12     12.29 o 
 -13   1   5       31.24       37.25      9.09 o 
 -12   1   5      153.32      139.88     10.51 o 
 -11   1   5       42.79       54.07      6.46 o 
 -10   1   5       49.78       47.15      5.77 o 
  -9   1   5      192.36      189.56      7.78 o 
  -8   1   5      161.00      152.67      6.63 o 
  -7   1   5       23.21       24.25      3.68 o 
  -6   1   5      265.37      296.43      8.07 o 
  -5   1   5        9.49       12.36      2.18 o 
  -4   1   5      126.89      120.24      3.46 o 
  -3   1   5     2864.87     2841.46     24.26 o 
  -2   1   5      650.69      623.49      8.25 o 
  -1   1   5     1323.34     1288.23     17.39 o 
   0   1   5     4926.82     5010.36     59.17 o 
   1   1   5     1341.43     1309.65     15.51 o 
   2   1   5      635.28      601.34      8.18 o 
   3   1   5     2913.72     2882.39     23.88 o 
   4   1   5      134.22      131.31      3.46 o 
   5   1   5        6.60        7.51      2.10 o 
   6   1   5      258.51      270.93      6.24 o 
   7   1   5       21.30       14.18      3.35 o 
   8   1   5      163.66      154.08      6.20 o 
   9   1   5      193.39      197.29      7.81 o 
  10   1   5       50.61       44.06      8.69 o 
  11   1   5       44.21       43.83      6.12 o 
  12   1   5      153.40      131.47      8.63 o 
  13   1   5       31.80       32.79      8.97 o 
  14   1   5       56.99       47.71     10.28 o 
 -14   2   5        2.94      -13.38      9.05 o 
 -13   2   5        3.66       10.80      9.38 o 
 -12   2   5       87.37       99.95     10.07 o 
 -11   2   5      174.12      175.88      9.80 o 
 -10   2   5      191.45      215.75      9.81 o 
  -9   2   5       35.00       33.50      6.44 o 
  -8   2   5      543.89      551.78     11.77 o 
  -7   2   5       62.66       57.00      4.57 o 
  -6   2   5      965.71     1029.43     13.19 o 
  -5   2   5      585.91      613.57      9.11 o 
  -4   2   5      623.36      638.99     10.33 o 
  -3   2   5     2481.26     2665.23     28.33 o 
  -2   2   5     2747.44     2701.44     30.03 o 
  -1   2   5     3124.96     3019.17     37.03 o 
   0   2   5     3463.27     3466.01     42.44 o 
   1   2   5     3088.05     3028.91     59.09 o 
   2   2   5     2702.82     2648.06     27.17 o 
   3   2   5     2513.70     2661.69     25.56 o 
   4   2   5      636.34      649.29      8.41 o 
   5   2   5      597.83      615.03     10.06 o 
   6   2   5      948.31      996.44     12.61 o 
   7   2   5       66.80       64.79      4.42 o 
   8   2   5      539.68      543.86      9.85 o 
   9   2   5       35.42       33.34      4.16 o 
  10   2   5      192.84      175.30      8.14 o 
  11   2   5      172.81      188.13      8.84 o 
  12   2   5       87.03       83.36      9.12 o 
  13   2   5        3.72       -0.11      7.98 o 
  14   2   5        3.01       -6.04     10.71 o 
 -14   3   5       43.36       73.38     20.21 o 
 -13   3   5       46.62       45.22     11.08 o 
 -12   3   5        9.74        6.85      7.65 o 
 -11   3   5       85.74       92.12      8.14 o 
 -10   3   5      103.14      111.02      7.64 o 
  -9   3   5       19.69       12.50      4.09 o 
  -8   3   5      372.10      402.38     10.10 o 
  -7   3   5      704.30      733.16     13.19 o 
  -6   3   5      165.38      165.15      5.82 o 
  -5   3   5      912.58      891.54     15.08 o 
  -4   3   5     4161.14     4137.87     42.98 o 
  -3   3   5      513.51      531.31      8.81 o 
  -2   3   5      934.04      930.62     14.78 o 
  -1   3   5      560.17      521.35      9.05 o 
   0   3   5     3233.56     3321.54     59.52 o 
   1   3   5      557.39      514.70     15.29 o 
   2   3   5      956.36      950.97     16.82 o 
   3   3   5      517.12      526.08      7.39 o 
   4   3   5     4166.00     4194.78     39.28 o 
   5   3   5      899.85      892.22     14.26 o 
   6   3   5      168.82      168.72      6.15 o 
   7   3   5      702.15      716.63     11.73 o 
   8   3   5      360.64      417.01      8.70 o 
   9   3   5       18.97       11.57      4.58 o 
  10   3   5       99.85      108.20      6.43 o 
  11   3   5       84.97      100.43      7.14 o 
  12   3   5        9.79        7.08      5.78 o 
  13   3   5       46.32       43.36      9.74 o 
  14   3   5       43.16       45.34     10.30 o 
 -14   4   5       26.55       36.46     12.01 o 
 -13   4   5        6.41       25.62     10.58 o 
 -12   4   5       65.60       48.53     10.59 o 
 -11   4   5      118.46      119.96      9.08 o 
 -10   4   5        7.23       -3.42      4.85 o 
  -9   4   5      345.18      342.10     11.48 o 
  -8   4   5       74.38       76.81      6.13 o 
  -7   4   5      369.42      376.89      9.64 o 
  -6   4   5        8.51       14.00      4.63 o 
  -5   4   5     2187.73     2241.76     32.29 o 
  -4   4   5      285.07      310.40      7.43 o 
  -3   4   5     1180.62     1236.16     18.23 o 
  -2   4   5     1793.26     1801.09     26.37 o 
  -1   4   5      541.10      499.56      9.30 o 
   0   4   5      788.52      738.16     19.36 o 
   1   4   5      550.42      516.57     15.56 o 
   2   4   5     1816.84     1839.53     35.03 o 
   3   4   5     1163.33     1223.64     16.17 o 
   4   4   5      288.07      312.54      6.64 o 
   5   4   5     2184.26     2213.23     27.93 o 
   6   4   5        8.69       10.82      4.21 o 
   7   4   5      375.24      383.67      9.67 o 
   8   4   5       72.93       65.33      5.47 o 
   9   4   5      339.64      350.45      9.74 o 
  10   4   5        7.28        4.38      4.95 o 
  11   4   5      119.10      114.14      8.03 o 
  12   4   5       66.31       73.45      7.51 o 
  13   4   5        6.37       12.36      8.70 o 
  14   4   5       26.51       21.98     10.06 o 
 -13   5   5       13.22       -0.62     11.56 o 
 -12   5   5       10.73       -3.42      9.18 o 
 -11   5   5       92.72       91.37     11.76 o 
 -10   5   5       12.50        9.06      5.93 o 
  -9   5   5      154.71      170.77      9.41 o 
  -8   5   5      611.69      627.73     14.16 o 
  -7   5   5      194.38      200.01     10.07 o 
  -6   5   5       23.59       26.23      3.85 o 
  -5   5   5       76.47       80.11      5.93 o 
  -4   5   5       12.38       19.38      3.93 o 
  -3   5   5     1056.47     1092.99     18.38 o 
  -2   5   5      279.44      281.78     12.31 o 
  -1   5   5      130.67      158.44      9.13 o 
   0   5   5     1224.21     1195.40     17.25 o 
   1   5   5      122.08      119.98      8.62 o 
   2   5   5      276.98      273.07      5.24 o 
   3   5   5     1056.94     1083.57     28.10 o 
   4   5   5       12.66       23.41      6.77 o 
   5   5   5       78.83       80.81      4.78 o 
   6   5   5       22.02       19.89      3.98 o 
   7   5   5      196.09      200.12      7.33 o 
   8   5   5      617.90      612.57     13.16 o 
   9   5   5      158.23      169.83      8.12 o 
  10   5   5       12.14       14.65      5.77 o 
  11   5   5       91.33       99.88      7.97 o 
  12   5   5       10.69       -5.03      6.03 o 
  13   5   5       13.40        3.38      8.82 o 
 -13   6   5        9.17       10.64     10.51 o 
 -12   6   5        5.18       22.46      9.72 o 
 -11   6   5       18.79       26.99      9.57 o 
 -10   6   5       76.85       68.34     12.71 o 
  -9   6   5      220.61      187.56      8.98 o 
  -8   6   5      222.33      215.94     11.07 o 
  -7   6   5       68.73       78.93      6.60 o 
  -6   6   5      160.22      160.17      8.30 o 
  -5   6   5      135.02      130.40      7.14 o 
  -4   6   5      334.51      334.23     11.66 o 
  -3   6   5      530.94      547.73     14.15 o 
  -2   6   5     1473.69     1516.58     34.33 o 
  -1   6   5      448.39      414.44      9.50 o 
   0   6   5      431.25      421.39      8.93 o 
   1   6   5      458.20      441.25     12.26 o 
   2   6   5     1459.82     1495.27     69.90 o 
   3   6   5      522.09      544.93     12.89 o 
   4   6   5      329.86      341.42     11.47 o 
   5   6   5      137.77      141.67      6.93 o 
   6   6   5      156.37      149.78      6.58 o 
   7   6   5       65.87       55.52      6.91 o 
   8   6   5      224.65      230.22      9.23 o 
   9   6   5      215.86      184.90      9.35 o 
  10   6   5       74.59       80.20      7.92 o 
  11   6   5       18.26       10.19      6.51 o 
  12   6   5        4.86       12.33      8.51 o 
  13   6   5        9.38       -0.05      8.58 o 
 -13   7   5        6.19       19.01     11.44 o 
 -12   7   5       35.13       11.56      9.62 o 
 -11   7   5        6.27        7.88      9.13 o 
 -10   7   5       73.18       89.83     11.46 o 
  -9   7   5      207.10      202.29     11.64 o 
  -8   7   5       61.70       76.07      6.90 o 
  -7   7   5      189.05      177.41      7.74 o 
  -6   7   5      446.55      457.06     23.96 o 
  -5   7   5      748.52      758.52     16.62 o 
  -4   7   5       61.60       62.18      6.88 o 
  -3   7   5      376.22      384.93     12.84 o 
  -2   7   5      385.94      379.30     18.66 o 
  -1   7   5     1083.39     1036.32     19.80 o 
   0   7   5       13.73       28.06      6.41 o 
   1   7   5     1077.58     1016.64     23.57 o 
   2   7   5      391.13      418.26     23.25 o 
   3   7   5      361.98      369.33     10.19 o 
   4   7   5       62.47       60.69      5.37 o 
   5   7   5      750.53      795.69     22.02 o 
   6   7   5      441.09      450.84     12.39 o 
   7   7   5      191.65      198.36      8.16 o 
   8   7   5       63.68       67.63      7.48 o 
   9   7   5      207.63      228.09     11.31 o 
  10   7   5       72.77       84.35      8.26 o 
  11   7   5        5.65       17.93      8.25 o 
  12   7   5       34.38       41.15      8.12 o 
  13   7   5        6.05       -0.84     10.07 o 
 -12   8   5       12.34       -8.68      9.66 o 
 -11   8   5       39.88       44.89     11.17 o 
 -10   8   5      298.30      279.25     16.82 o 
  -9   8   5       21.03       25.11     15.35 o 
  -8   8   5      237.03      196.60     12.91 o 
  -7   8   5       66.87       66.63      8.84 o 
  -6   8   5      104.39      101.10      8.04 o 
  -5   8   5      101.52       79.53      8.62 o 
  -4   8   5       74.13       76.48      7.94 o 
  -3   8   5      470.87      507.74     15.01 o 
  -2   8   5      215.85      224.28      9.76 o 
  -1   8   5      156.25      150.69      7.86 o 
   0   8   5      915.87      919.53     34.14 o 
   1   8   5      156.48      150.16      9.51 o 
   2   8   5      206.99      190.58     10.28 o 
   3   8   5      463.42      481.29     12.17 o 
   4   8   5       78.73       81.85      6.28 o 
   5   8   5       98.14       84.27      6.97 o 
   6   8   5      110.03      115.56      7.19 o 
   7   8   5       68.39       74.38      7.10 o 
   8   8   5      238.84      227.88     20.48 o 
   9   8   5       21.05       21.92      7.41 o 
  10   8   5      298.91      310.80     15.99 o 
  11   8   5       40.66       48.22     11.74 o 
  12   8   5       12.95       21.31     12.77 o 
 -11   9   5       22.57       22.03     14.50 o 
 -10   9   5        7.55        3.63      9.32 o 
  -9   9   5        8.56        8.87     11.15 o 
  -8   9   5      146.59      152.25     18.10 o 
  -7   9   5       67.58       79.83      9.79 o 
  -6   9   5       39.90       48.19      7.96 o 
  -5   9   5      258.55      280.41     13.41 o 
  -4   9   5      224.48      202.22     11.40 o 
  -3   9   5      176.51      172.27      9.95 o 
  -2   9   5      116.41      125.95      8.53 o 
  -1   9   5       44.29       30.10      8.69 o 
   0   9   5      117.73      103.71     10.62 o 
   1   9   5       42.41       50.21      7.02 o 
   2   9   5      115.17      132.36      9.52 o 
   3   9   5      183.68      175.49     18.17 o 
   4   9   5      224.63      233.06     13.06 o 
   5   9   5      252.10      257.98     11.02 o 
   6   9   5       40.38       32.87      6.84 o 
   7   9   5       69.96       66.51      8.44 o 
   8   9   5      144.19      156.43     11.47 o 
   9   9   5        8.56       12.56      9.09 o 
  10   9   5        7.58        8.68     10.55 o 
  11   9   5       22.01       26.96     12.59 o 
 -10  10   5        6.96       -4.90      8.88 o 
  -9  10   5       19.91       -0.71     11.64 o 
  -8  10   5      136.30      135.35     15.93 o 
  -7  10   5      141.12      161.10     12.18 o 
  -6  10   5      159.41      169.03     17.67 o 
  -5  10   5       14.74       12.43      9.09 o 
  -4  10   5      140.10      141.58     13.15 o 
  -3  10   5      846.50      831.11     21.70 o 
  -2  10   5      387.31      379.87     16.59 o 
  -1  10   5       96.83       76.43      9.65 o 
   0  10   5       10.45        9.07      6.74 o 
   1  10   5      100.38       86.38      9.08 o 
   2  10   5      380.16      396.12     16.56 o 
   3  10   5      855.52      824.00     18.04 o 
   4  10   5      141.46      151.44     11.85 o 
   5  10   5       14.81        5.58      6.98 o 
   6  10   5      154.23      191.54     21.94 o 
   7  10   5      144.89      120.94     19.56 o 
   8  10   5      137.16      145.18     34.62 o 
   9  10   5       19.71       13.18     16.30 o 
  10  10   5        7.15       11.24     11.45 o 
 -10  11   5        4.29        6.23     13.27 o 
  -9  11   5        6.44        5.54     11.69 o 
  -8  11   5        5.71        9.86     12.37 o 
  -7  11   5       55.07       61.25     21.72 o 
  -6  11   5       17.19        8.97     10.30 o 
  -5  11   5      174.28      171.22     19.33 o 
  -4  11   5      168.79      139.51     13.73 o 
  -3  11   5       61.60       52.78     10.55 o 
  -2  11   5      155.61      173.85     20.34 o 
  -1  11   5      323.85      296.18     24.86 o 
   0  11   5      595.11      593.05     33.76 o 
   1  11   5      324.08      320.54     26.34 o 
   2  11   5      150.19      139.95     20.46 o 
   3  11   5       63.45       26.37     13.13 o 
   4  11   5      168.17      158.15     19.87 o 
   5  11   5      173.84      192.83     21.62 o 
   6  11   5       18.81       -8.41     12.78 o 
   7  11   5       55.19       63.66     17.26 o 
   8  11   5        4.97        0.66     14.69 o 
   9  11   5        6.05       -2.22     13.52 o 
  10  11   5        4.54       22.71     15.66 o 
  -8  12   5       43.28       60.49     14.88 o 
  -7  12   5       74.34       77.69     14.62 o 
  -6  12   5       48.38       63.15     17.30 o 
  -5  12   5      193.98      190.74     19.83 o 
  -4  12   5       39.46       18.54     14.37 o 
  -3  12   5       53.94       55.51     16.17 o 
  -2  12   5       26.31       77.37     16.60 o 
  -1  12   5      183.95      216.60     22.29 o 
   0  12   5       35.73       44.02     14.88 o 
   1  12   5      190.53      181.45     21.20 o 
   2  12   5       27.49       21.31     13.71 o 
   3  12   5       52.44       65.29     16.01 o 
   4  12   5       39.79       77.25     16.24 o 
   5  12   5      191.79      191.35     22.64 o 
   6  12   5       49.39       27.11     15.00 o 
   7  12   5       74.60       65.10     17.96 o 
  -7  13   5        3.55        8.73     13.21 o 
  -6  13   5       21.24       35.90     13.07 o 
  -5  13   5       19.04       -4.95     13.98 o 
  -4  13   5        1.83       -7.56     12.47 o 
  -3  13   5       57.88       74.13     17.84 o 
  -2  13   5       11.84        1.21     14.61 o 
  -1  13   5       21.67       19.44     13.95 o 
   0  13   5      175.66      172.33     22.01 o 
   1  13   5       23.04        4.75     14.26 o 
   2  13   5       13.11        7.28     13.17 o 
   3  13   5       56.36       67.71     17.34 o 
   4  13   5        1.77      -15.35     12.66 o 
  -4  14   5        1.35        9.97     15.35 o 
  -3  14   5       20.58       26.92     16.17 o 
  -2  14   5       84.36       66.89     17.84 o 
  -1  14   5       15.88       25.91     15.50 o 
   0   0   6      756.80      702.36     16.19 o 
   1   0   6     1734.55     1703.57     19.72 o 
   2   0   6     1486.11     1422.88     14.72 o 
   3   0   6      418.27      393.17      6.00 o 
   4   0   6      503.61      468.54      7.19 o 
   5   0   6       98.17      108.63      4.59 o 
   6   0   6      282.07      367.99      9.28 o 
   7   0   6      150.97      162.86      5.87 o 
   8   0   6       28.01       29.96      4.64 o 
   9   0   6      217.93      169.22      7.50 o 
  10   0   6       16.44       11.29      5.00 o 
  11   0   6       20.06        0.05      5.14 o 
  12   0   6        2.58       -3.31      6.08 o 
  13   0   6       57.08       58.88      9.90 o 
  14   0   6        9.70        1.06     10.00 o 
 -14   1   6        2.96       11.84     10.52 o 
 -13   1   6       22.70       48.81     12.08 o 
 -12   1   6       24.61       13.40      6.57 o 
 -11   1   6       59.73       65.88      6.82 o 
 -10   1   6       28.43       21.10      5.55 o 
  -9   1   6      175.18      168.15      7.66 o 
  -8   1   6       85.03       82.07      5.61 o 
  -7   1   6      256.69      267.93      7.47 o 
  -6   1   6      363.53      351.79      8.58 o 
  -5   1   6     1108.03     1141.66     13.58 o 
  -4   1   6      655.04      632.32      7.81 o 
  -3   1   6      808.67      873.15      9.56 o 
  -2   1   6       92.71       99.91      3.87 o 
  -1   1   6      593.89      587.78      9.73 o 
   0   1   6     3651.85     3475.98     37.83 o 
   1   1   6      568.92      563.67      8.37 o 
   2   1   6       95.88      105.28      2.86 o 
   3   1   6      816.37      872.86      9.03 o 
   4   1   6      667.06      632.97      7.77 o 
   5   1   6     1104.41     1134.15     13.84 o 
   6   1   6      359.70      344.89      7.33 o 
   7   1   6      252.72      264.85      7.32 o 
   8   1   6       84.87       77.77      5.04 o 
   9   1   6      182.53      189.23      7.30 o 
  10   1   6       28.80       22.07      5.33 o 
  11   1   6       59.85       60.56      6.73 o 
  12   1   6       24.14       17.82      7.06 o 
  13   1   6       22.89       36.17      9.06 o 
  14   1   6        3.08       -2.07      9.35 o 
 -14   2   6       12.73      -11.78      8.95 o 
 -13   2   6       29.78       38.76     10.69 o 
 -12   2   6        3.68        7.72      7.46 o 
 -11   2   6       63.95       55.74      6.56 o 
 -10   2   6       80.15       93.06      7.03 o 
  -9   2   6      343.51      335.41     10.80 o 
  -8   2   6       46.23       35.40      4.28 o 
  -7   2   6      108.57      111.31      4.64 o 
  -6   2   6      238.62      232.07      6.32 o 
  -5   2   6       81.04       72.10      4.58 o 
  -4   2   6     2337.87     2261.15     25.84 o 
  -3   2   6      514.50      520.66      8.73 o 
  -2   2   6     1206.38     1179.05     15.38 o 
  -1   2   6      649.02      631.84     10.68 o 
   0   2   6       16.32       17.24      2.80 o 
   1   2   6      658.59      645.71     12.31 o 
   2   2   6     1183.47     1156.26     14.87 o 
   3   2   6      505.10      507.75      7.33 o 
   4   2   6     2341.55     2292.23     23.27 o 
   5   2   6       80.21       83.12      3.95 o 
   6   2   6      236.38      229.76      6.04 o 
   7   2   6      104.71      101.79      4.46 o 
   8   2   6       48.54       40.60      3.97 o 
   9   2   6      344.04      330.25     11.11 o 
  10   2   6       82.25       85.93      6.74 o 
  11   2   6       64.82       66.39      6.65 o 
  12   2   6        3.69       -0.11      5.55 o 
  13   2   6       29.40       54.62     14.20 o 
  14   2   6       12.64        3.30      8.98 o 
 -14   3   6        5.18       10.62     10.50 o 
 -13   3   6        7.22       10.27      9.49 o 
 -12   3   6      114.67      129.05     14.65 o 
 -11   3   6      141.99      144.82     10.53 o 
 -10   3   6      230.13      219.36     11.39 o 
  -9   3   6       31.83       20.40      4.84 o 
  -8   3   6       34.29       30.86      4.47 o 
  -7   3   6      451.10      466.26     10.51 o 
  -6   3   6       66.72       53.09      4.68 o 
  -5   3   6     1347.07     1405.70     20.75 o 
  -4   3   6     2143.00     2171.27     30.12 o 
  -3   3   6       18.62       17.96      2.84 o 
  -2   3   6      406.85      389.82      8.43 o 
  -1   3   6      265.77      264.52      6.29 o 
   0   3   6     1872.65     2028.27     39.98 o 
   1   3   6      254.72      224.54     10.86 o 
   2   3   6      394.19      339.60     20.09 o 
   3   3   6       19.36       17.77      2.22 o 
   4   3   6     2151.24     2181.73     23.99 o 
   5   3   6     1345.17     1453.85     19.98 o 
   6   3   6       68.82       63.35      4.78 o 
   7   3   6      446.57      485.59     10.20 o 
   8   3   6       33.71       41.96      4.03 o 
   9   3   6       30.91       27.67      4.25 o 
  10   3   6      231.52      222.86      8.12 o 
  11   3   6      140.22      133.11      8.00 o 
  12   3   6      115.70      120.05      8.37 o 
  13   3   6        7.25        0.70      8.18 o 
  14   3   6        5.46        0.44      9.16 o 
 -13   4   6        1.49       17.27     10.32 o 
 -12   4   6       80.54       88.49     12.05 o 
 -11   4   6       82.75      101.81     19.07 o 
 -10   4   6       11.94       16.33      4.93 o 
  -9   4   6       12.98       11.09      5.20 o 
  -8   4   6      162.64      175.31     10.52 o 
  -7   4   6      303.04      313.24     10.34 o 
  -6   4   6      282.95      285.36     10.21 o 
  -5   4   6      162.18      171.08      8.90 o 
  -4   4   6       20.42       24.78      3.64 o 
  -3   4   6     1003.17      985.85     14.61 o 
  -2   4   6      248.04      215.52     12.15 o 
  -1   4   6      945.73     1014.36     15.47 o 
   0   4   6      191.15      175.86      9.87 o 
   1   4   6      950.71     1041.78     25.36 o 
   2   4   6      247.41      232.41     21.09 o 
   3   4   6      973.70      962.39     17.09 o 
   4   4   6       20.14       27.21      2.87 o 
   5   4   6      170.53      169.26      6.22 o 
   6   4   6      284.33      284.60     11.05 o 
   7   4   6      312.76      299.53      9.33 o 
   8   4   6      162.21      170.65      7.32 o 
   9   4   6       13.08       15.80      4.59 o 
  10   4   6       12.02       22.68      5.48 o 
  11   4   6       81.58       90.48      9.70 o 
  12   4   6       79.87       87.93      9.97 o 
  13   4   6        1.64       -4.50      8.19 o 
 -13   5   6        0.60      -12.25      9.30 o 
 -12   5   6       87.67       99.64     12.81 o 
 -11   5   6       17.70        6.78      9.01 o 
 -10   5   6      489.62      473.34     16.84 o 
  -9   5   6       51.81       39.52      5.62 o 
  -8   5   6       28.17       18.27      5.70 o 
  -7   5   6       89.73       79.00      7.34 o 
  -6   5   6       74.62       76.79      6.36 o 
  -5   5   6      169.11      175.90      7.87 o 
  -4   5   6      573.79      581.58     12.59 o 
  -3   5   6     1843.78     1877.94     31.44 o 
  -2   5   6     1469.40     1474.90     25.16 o 
  -1   5   6      353.67      346.88      8.71 o 
   0   5   6       69.34       70.40      3.57 o 
   1   5   6      349.21      344.35     20.47 o 
   2   5   6     1499.89     1579.85     49.28 o 
   3   5   6     1842.06     1884.36     29.02 o 
   4   5   6      572.82      574.06     11.74 o 
   5   5   6      167.71      168.29      6.28 o 
   6   5   6       69.75       72.24      5.09 o 
   7   5   6       92.10       85.86      7.21 o 
   8   5   6       27.65       19.13      5.43 o 
   9   5   6       53.15       45.76      7.00 o 
  10   5   6      488.17      464.12     12.66 o 
  11   5   6       17.97        9.64      5.77 o 
  12   5   6       87.59      100.45     10.21 o 
  13   5   6        0.62       10.03      8.68 o 
 -13   6   6        1.29        8.94     12.65 o 
 -12   6   6        2.73       -9.06     11.07 o 
 -11   6   6        5.82        0.31      8.74 o 
 -10   6   6        5.05       -9.19      7.35 o 
  -9   6   6       22.88       23.52      7.31 o 
  -8   6   6      887.30      877.22     18.21 o 
  -7   6   6      633.37      655.67     24.20 o 
  -6   6   6      309.48      316.82     14.03 o 
  -5   6   6      178.68      197.13      8.38 o 
  -4   6   6       41.22       40.86      7.07 o 
  -3   6   6      351.97      378.26     12.13 o 
  -2   6   6      256.34      258.33      9.20 o 
  -1   6   6      463.05      451.63     10.82 o 
   0   6   6       96.44      110.48      5.15 o 
   1   6   6      464.10      429.37      9.10 o 
   2   6   6      259.99      270.41      9.23 o 
   3   6   6      366.14      410.23      7.98 o 
   4   6   6       40.61       46.60      7.83 o 
   5   6   6      173.73      165.21      7.22 o 
   6   6   6      308.94      307.52      9.08 o 
   7   6   6      628.45      621.98     13.59 o 
   8   6   6      888.53      905.34     17.66 o 
   9   6   6       22.65       22.88      6.60 o 
  10   6   6        5.50       -1.06      6.37 o 
  11   6   6        5.69        8.15      5.78 o 
  12   6   6        2.67        5.94      6.93 o 
  13   6   6        1.40       -3.55     10.55 o 
 -12   7   6       19.04       19.43     10.49 o 
 -11   7   6       58.54       35.74     10.68 o 
 -10   7   6        4.91        5.53      8.66 o 
  -9   7   6      397.18      377.21     30.03 o 
  -8   7   6      366.00      364.02     17.17 o 
  -7   7   6       48.19       28.82      6.72 o 
  -6   7   6       53.57       59.12      7.84 o 
  -5   7   6      289.58      314.79     10.78 o 
  -4   7   6      443.59      462.62     14.64 o 
  -3   7   6      364.45      367.63     13.02 o 
  -2   7   6      253.97      237.73      9.33 o 
  -1   7   6      273.80      273.88     12.21 o 
   0   7   6      157.57      175.29      6.91 o 
   1   7   6      270.64      265.01     10.24 o 
   2   7   6      255.33      219.87     10.07 o 
   3   7   6      370.20      383.38      7.65 o 
   4   7   6      442.66      464.80     21.62 o 
   5   7   6      286.40      306.56     10.02 o 
   6   7   6       54.53       53.40      6.07 o 
   7   7   6       47.81       43.95      5.81 o 
   8   7   6      361.58      361.46     13.04 o 
   9   7   6      401.83      421.59     14.75 o 
  10   7   6        5.07       -0.03      6.48 o 
  11   7   6       59.04       32.99      9.63 o 
  12   7   6       19.34       19.68      9.96 o 
 -12   8   6       45.20       28.09     10.95 o 
 -11   8   6        4.98        5.56      9.66 o 
 -10   8   6        4.73        1.82      9.06 o 
  -9   8   6       92.34      104.00     12.05 o 
  -8   8   6       28.22        7.11      7.72 o 
  -7   8   6       75.86       95.51     11.49 o 
  -6   8   6        3.54        2.31      5.55 o 
  -5   8   6       46.96       45.29      7.96 o 
  -4   8   6      276.08      281.38     12.54 o 
  -3   8   6      276.43      265.95     15.64 o 
  -2   8   6      252.56      238.40     10.22 o 
  -1   8   6       13.37       18.94      4.61 o 
   0   8   6       10.01        9.95      4.01 o 
   1   8   6       13.33        8.21      4.64 o 
   2   8   6      259.76      252.57     20.77 o 
   3   8   6      276.23      282.12     12.41 o 
   4   8   6      277.54      251.24     14.13 o 
   5   8   6       46.50       49.49      6.03 o 
   6   8   6        3.18       -0.35      4.47 o 
   7   8   6       76.68       71.28      6.99 o 
   8   8   6       27.04       20.73      6.53 o 
   9   8   6       92.35       85.18      9.27 o 
  10   8   6        4.72        8.61     13.15 o 
  11   8   6        5.13        3.88     10.73 o 
  12   8   6       45.29       34.81     17.45 o 
 -11   9   6        1.95        6.50     10.08 o 
 -10   9   6       30.15       23.48     10.27 o 
  -9   9   6       12.27       13.98     15.93 o 
  -8   9   6       46.68       51.85     12.74 o 
  -7   9   6      166.19      169.43     18.05 o 
  -6   9   6       94.04      111.07     14.62 o 
  -5   9   6      133.44      148.11     11.06 o 
  -4   9   6      240.19      231.58     11.92 o 
  -3   9   6      211.26      194.88     10.59 o 
  -2   9   6       61.48       51.09      7.05 o 
  -1   9   6      264.92      279.49     11.11 o 
   0   9   6       46.29       27.41      9.29 o 
   1   9   6      255.22      259.81     12.55 o 
   2   9   6       62.40       66.36      7.79 o 
   3   9   6      210.22      224.91     26.61 o 
   4   9   6      241.37      236.95      9.99 o 
   5   9   6      132.84      147.14     11.05 o 
   6   9   6       94.19       99.34      8.60 o 
   7   9   6      163.37      167.27      9.26 o 
   8   9   6       47.31       32.36     20.90 o 
   9   9   6       12.55       14.80     10.35 o 
  10   9   6       30.66       41.83     12.10 o 
  11   9   6        1.74        1.60     11.62 o 
 -10  10   6       48.48       34.25     11.18 o 
  -9  10   6        0.55       20.27     12.29 o 
  -8  10   6       17.39        7.45     11.13 o 
  -7  10   6       29.95       32.87      8.51 o 
  -6  10   6        8.54       -0.18      7.21 o 
  -5  10   6        3.64       -5.42     12.15 o 
  -4  10   6       43.39       45.75     10.18 o 
  -3  10   6      280.88      301.25     17.40 o 
  -2  10   6       89.46       81.67      8.27 o 
  -1  10   6      344.97      338.21     16.13 o 
   0  10   6      875.75      886.48     38.87 o 
   1  10   6      340.82      319.44     15.12 o 
   2  10   6       84.98       91.46      9.42 o 
   3  10   6      284.61      317.67     15.30 o 
   4  10   6       42.52       48.46     14.92 o 
   5  10   6        3.28       -8.57     12.19 o 
   6  10   6        9.02        4.21     11.84 o 
   7  10   6       29.79       16.95     14.69 o 
   8  10   6       17.82        0.43      9.82 o 
   9  10   6        0.60        2.69      9.65 o 
  10  10   6       48.10       64.75     20.90 o 
  -9  11   6        8.06        5.61     12.46 o 
  -8  11   6        9.85       -5.37     10.99 o 
  -7  11   6        8.53        8.11     11.32 o 
  -6  11   6       45.55       64.97      9.51 o 
  -5  11   6       76.70       70.18     16.48 o 
  -4  11   6       95.14       95.04     22.34 o 
  -3  11   6      134.15      130.53     13.56 o 
  -2  11   6      332.20      328.22     27.16 o 
  -1  11   6       41.48       82.24     17.14 o 
   0  11   6        7.47       10.91     12.89 o 
   1  11   6       39.52       55.24     16.09 o 
   2  11   6      330.32      313.29     26.62 o 
   3  11   6      136.06      127.09     19.56 o 
   4  11   6       95.43      109.51     18.62 o 
   5  11   6       77.37       99.38     18.39 o 
   6  11   6       47.37       83.80     18.78 o 
   7  11   6        8.62       -2.03     13.91 o 
   8  11   6        9.75        4.99      9.64 o 
   9  11   6        8.60      -10.56     16.52 o 
  -8  12   6       11.59        4.98     17.59 o 
  -7  12   6        7.44        0.58     12.11 o 
  -6  12   6        3.36        5.74     10.97 o 
  -5  12   6       80.34      114.19     27.60 o 
  -4  12   6       37.00       43.06     11.77 o 
  -3  12   6       23.22       23.10     14.61 o 
  -2  12   6      160.00      175.91     21.90 o 
  -1  12   6       80.98       50.02     16.32 o 
   0  12   6        1.50        9.50     14.02 o 
   1  12   6       82.47       82.32     17.57 o 
   2  12   6      162.20      202.29     23.53 o 
   3  12   6       25.34       39.46     14.92 o 
   4  12   6       38.08       45.97     16.60 o 
   5  12   6       76.95       81.81     19.09 o 
   6  12   6        3.24       16.21     14.69 o 
   7  12   6        7.71       33.07     16.52 o 
  -6  13   6        3.36       30.87     18.09 o 
  -5  13   6       15.85       58.32     19.05 o 
  -4  13   6       36.33       46.86     17.96 o 
  -3  13   6       50.47       91.24     19.32 o 
  -2  13   6       61.22       72.77     18.00 o 
  -1  13   6       30.69       19.67     15.50 o 
   0  13   6      217.97      239.12     25.56 o 
   1  13   6       30.75       40.36     16.63 o 
   2  13   6       60.81       42.54     17.06 o 
   3  13   6       50.61       52.44     16.75 o 
   4  13   6       36.06       32.72     16.09 o 
   5  13   6       16.44       31.20     16.32 o 
  -4  14   6       66.61       50.29     20.14 o 
  -3  14   6       14.52       -3.23     14.92 o 
  -2  14   6        0.84      -18.70     12.47 o 
  -1  14   6        0.35       -4.48     15.15 o 
   0  14   6        6.30        0.90     14.80 o 
   1  14   6        0.45       26.37     15.97 o 
   1   0   7      395.12      382.35      9.91 o 
   2   0   7      335.27      381.73      5.97 o 
   3   0   7     2527.33     2603.07     25.56 o 
   4   0   7     1972.90     2066.06     23.72 o 
   5   0   7     4300.65     4428.05     46.02 o 
   6   0   7      474.36      448.88      9.57 o 
   7   0   7      633.70      663.88     12.47 o 
   8   0   7        0.33       -2.85      3.80 o 
   9   0   7      183.18      211.29      8.35 o 
  10   0   7        4.24       -1.42      4.79 o 
  11   0   7       78.81       76.66      7.18 o 
  12   0   7        6.68       -9.07      6.05 o 
  13   0   7       85.81       81.73     12.63 o 
  14   0   7       27.02       37.23     11.75 o 
 -14   1   7       22.81        4.63     12.67 o 
 -13   1   7       27.84       12.93      9.86 o 
 -12   1   7        0.80       -1.85      7.30 o 
 -11   1   7       34.72       40.36      9.01 o 
 -10   1   7      668.45      665.57     14.78 o 
  -9   1   7      284.82      279.69      9.47 o 
  -8   1   7      199.62      192.20      7.50 o 
  -7   1   7      795.28      795.21     16.01 o 
  -6   1   7      290.50      295.13      7.59 o 
  -5   1   7       31.68       36.07      3.17 o 
  -4   1   7      621.38      627.79      9.76 o 
  -3   1   7      526.81      512.91      8.48 o 
  -2   1   7      677.43      712.38     17.33 o 
  -1   1   7     2111.47     2131.68     27.66 o 
   0   1   7     2280.81     2264.38     28.73 o 
   1   1   7     2100.58     2163.62     22.32 o 
   2   1   7      689.47      709.80      8.59 o 
   3   1   7      539.91      522.71      7.90 o 
   4   1   7      633.03      634.81      8.25 o 
   5   1   7       27.12       37.26      2.97 o 
   6   1   7      289.91      286.94      7.54 o 
   7   1   7      802.96      803.69     13.71 o 
   8   1   7      198.59      192.10      7.41 o 
   9   1   7      286.58      284.78      8.76 o 
  10   1   7      668.46      652.57     14.76 o 
  11   1   7       34.56       28.94      7.04 o 
  12   1   7        0.74       -8.72      6.29 o 
  13   1   7       28.46       22.00      8.89 o 
  14   1   7       23.10       30.55     11.30 o 
 -14   2   7        1.53       -5.23     10.18 o 
 -13   2   7       12.20       13.23     10.15 o 
 -12   2   7       19.34       27.57     10.66 o 
 -11   2   7      109.44       91.43      7.46 o 
 -10   2   7      192.87      194.61      8.72 o 
  -9   2   7      138.44      140.30      7.28 o 
  -8   2   7       39.83       38.21      4.79 o 
  -7   2   7       63.29       61.10      4.43 o 
  -6   2   7      471.32      475.49      8.95 o 
  -5   2   7      137.88      144.66      5.83 o 
  -4   2   7      225.20      259.39      7.55 o 
  -3   2   7       91.39      100.86      4.96 o 
  -2   2   7      646.00      696.70     10.92 o 
  -1   2   7     2437.41     2342.99     30.35 o 
   0   2   7     3173.11     3182.12     45.99 o 
   1   2   7     2417.32     2356.45     35.19 o 
   2   2   7      660.72      708.91     10.51 o 
   3   2   7       86.81       95.16      3.78 o 
   4   2   7      236.24      247.82      6.56 o 
   5   2   7      136.88      132.16      4.32 o 
   6   2   7      483.16      471.98      8.48 o 
   7   2   7       65.56       62.80      4.22 o 
   8   2   7       40.17       34.99      4.04 o 
   9   2   7      134.94      133.93      6.62 o 
  10   2   7      193.33      196.57      8.52 o 
  11   2   7      107.35      102.16      7.56 o 
  12   2   7       18.92       17.80      6.01 o 
  13   2   7       12.27       13.69      8.83 o 
  14   2   7        1.64        2.36     10.96 o 
 -13   3   7        7.40       -8.76      9.14 o 
 -12   3   7      109.83       73.01     12.04 o 
 -11   3   7      143.17      107.84     12.01 o 
 -10   3   7       17.09       21.80      6.22 o 
  -9   3   7      122.25      110.28      6.83 o 
  -8   3   7      170.26      160.89      9.43 o 
  -7   3   7      351.59      373.39     11.14 o 
  -6   3   7        8.17       11.29      4.12 o 
  -5   3   7      522.68      557.65     11.68 o 
  -4   3   7      256.32      266.45      7.80 o 
  -3   3   7     1039.11     1006.52     16.38 o 
  -2   3   7      470.81      447.84      8.71 o 
  -1   3   7      612.90      585.90     10.63 o 
   0   3   7     1707.49     1741.65     23.28 o 
   1   3   7      617.78      624.70     34.41 o 
   2   3   7      465.10      450.86     13.14 o 
   3   3   7     1040.02     1027.97     14.18 o 
   4   3   7      252.32      250.10      6.11 o 
   5   3   7      518.98      537.99     10.69 o 
   6   3   7        7.41       12.07      3.74 o 
   7   3   7      344.05      361.79     10.57 o 
   8   3   7      165.08      160.32      6.83 o 
   9   3   7      120.79      123.12      6.15 o 
  10   3   7       16.88       14.05      4.60 o 
  11   3   7      143.32      141.15     11.01 o 
  12   3   7      108.43      117.89      8.37 o 
  13   3   7        7.23        3.71      9.89 o 
 -13   4   7       12.50       -6.38      8.91 o 
 -12   4   7       15.08        6.38      9.49 o 
 -11   4   7       95.25       89.28     11.61 o 
 -10   4   7      483.30      479.65     14.92 o 
  -9   4   7      208.94      203.34      9.73 o 
  -8   4   7      581.23      593.72     19.84 o 
  -7   4   7      116.78      109.49      7.12 o 
  -6   4   7       62.50       68.29      6.49 o 
  -5   4   7       79.00       95.28     10.11 o 
  -4   4   7      499.17      468.94     10.23 o 
  -3   4   7      924.50     1016.21     16.73 o 
  -2   4   7     2349.07     2392.43     36.16 o 
  -1   4   7     2037.36     2015.74     30.53 o 
   0   4   7      582.50      518.85     24.57 o 
   1   4   7     2066.48     1997.38     59.37 o 
   2   4   7     2352.55     2237.38     67.11 o 
   3   4   7      940.74     1061.63     13.96 o 
   4   4   7      496.98      453.05      8.01 o 
   5   4   7       79.41       97.52      5.07 o 
   6   4   7       63.59       75.30      5.69 o 
   7   4   7      115.76      126.97      6.70 o 
   8   4   7      582.52      592.10     13.78 o 
   9   4   7      208.57      211.24      8.43 o 
  10   4   7      484.26      508.35     14.20 o 
  11   4   7       96.56       86.50      7.87 o 
  12   4   7       15.01       11.96      7.76 o 
  13   4   7       12.76       13.85     11.14 o 
 -13   5   7        7.41       13.72     10.37 o 
 -12   5   7       30.82       26.80     10.06 o 
 -11   5   7       23.73       32.97     12.42 o 
 -10   5   7       48.97       46.55     10.16 o 
  -9   5   7      387.85      358.29     14.19 o 
  -8   5   7      211.84      201.39     10.70 o 
  -7   5   7       45.28       38.80      6.10 o 
  -6   5   7      102.65       96.85      7.15 o 
  -5   5   7      374.44      390.30     11.33 o 
  -4   5   7      895.98      927.23     16.86 o 
  -3   5   7        8.95        0.22      4.24 o 
  -2   5   7      691.99      672.62     25.77 o 
  -1   5   7      108.62      108.84      6.11 o 
   0   5   7       39.70       27.47      8.84 o 
   1   5   7      113.67      115.57     13.21 o 
   2   5   7      687.64      680.37     30.70 o 
   3   5   7        9.47        7.10      2.14 o 
   4   5   7      905.47      938.09     15.91 o 
   5   5   7      372.22      378.78      8.85 o 
   6   5   7      101.58      109.55      5.94 o 
   7   5   7       46.49       43.01      5.23 o 
   8   5   7      214.42      235.86      9.45 o 
   9   5   7      391.94      387.03     13.89 o 
  10   5   7       51.00       37.59      6.44 o 
  11   5   7       23.88       15.12      6.40 o 
  12   5   7       31.60       20.60      7.05 o 
  13   5   7        7.20        8.05      8.57 o 
 -12   6   7       16.40       27.29     10.38 o 
 -11   6   7       38.39       31.97     10.06 o 
 -10   6   7       74.73       57.80     10.46 o 
  -9   6   7        6.19       -2.12      6.43 o 
  -8   6   7      163.62      155.70     10.16 o 
  -7   6   7      107.89      104.31      8.30 o 
  -6   6   7      106.89      112.67      7.80 o 
  -5   6   7        4.88        2.38      4.50 o 
  -4   6   7       89.77       94.31      7.37 o 
  -3   6   7      343.13      375.32     12.05 o 
  -2   6   7      254.09      255.45      9.37 o 
  -1   6   7     1082.75     1084.27     19.34 o 
   0   6   7      208.78      216.01      6.38 o 
   1   6   7     1075.38     1061.42     40.44 o 
   2   6   7      250.59      209.83     18.43 o 
   3   6   7      337.97      366.57     11.86 o 
   4   6   7       86.41       64.37      8.32 o 
   5   6   7        4.32        6.40      3.37 o 
   6   6   7      103.71      101.80      7.55 o 
   7   6   7      110.00      106.74      6.69 o 
   8   6   7      162.09      165.13      9.41 o 
   9   6   7        6.91        4.49      6.22 o 
  10   6   7       75.16       70.55     10.05 o 
  11   6   7       37.53       38.02      7.98 o 
  12   6   7       16.64       24.17     11.40 o 
 -12   7   7       22.59       27.42     10.63 o 
 -11   7   7       46.83        8.42      8.88 o 
 -10   7   7       38.30       63.49     11.25 o 
  -9   7   7       64.64       55.36     10.41 o 
  -8   7   7      135.28      122.44     11.05 o 
  -7   7   7      176.59      159.20      9.78 o 
  -6   7   7      153.33      157.58      9.09 o 
  -5   7   7      357.59      387.46     12.13 o 
  -4   7   7      115.72      128.67      8.82 o 
  -3   7   7        6.50        3.75      5.03 o 
  -2   7   7      262.07      254.23      9.87 o 
  -1   7   7      178.21      173.65      8.52 o 
   0   7   7       13.45       11.31      4.77 o 
   1   7   7      176.40      177.57      6.27 o 
   2   7   7      256.83      242.71     12.31 o 
   3   7   7        5.34       -1.01      8.16 o 
   4   7   7      113.35      111.15     10.28 o 
   5   7   7      359.83      384.90     18.56 o 
   6   7   7      154.30      164.47      7.88 o 
   7   7   7      174.73      184.95     11.62 o 
   8   7   7      134.63      133.17      9.00 o 
   9   7   7       64.93       61.99      9.84 o 
  10   7   7       38.21       38.95      7.87 o 
  11   7   7       45.97       30.77     12.78 o 
  12   7   7       23.15       55.21     26.63 o 
 -11   8   7       14.81        7.97      9.92 o 
 -10   8   7       72.65       90.44     12.60 o 
  -9   8   7       41.44       44.41     10.41 o 
  -8   8   7      118.48      128.16     13.68 o 
  -7   8   7       17.21       16.32      7.54 o 
  -6   8   7       54.57       59.78      8.21 o 
  -5   8   7       80.10       69.20      6.80 o 
  -4   8   7      809.09      803.66     20.43 o 
  -3   8   7      156.92      155.66     10.49 o 
  -2   8   7      380.06      368.71     12.46 o 
  -1   8   7       82.52       83.95      6.34 o 
   0   8   7       99.86      101.05      6.04 o 
   1   8   7       83.63       93.40      6.94 o 
   2   8   7      376.88      365.89     12.91 o 
   3   8   7      162.38      177.26      9.96 o 
   4   8   7      799.03      747.65     27.77 o 
   5   8   7       81.46       55.51     13.82 o 
   6   8   7       57.32       52.20      5.19 o 
   7   8   7       17.37       12.74      5.47 o 
   8   8   7      120.35      128.70      8.79 o 
   9   8   7       42.08       27.37      8.70 o 
  10   8   7       72.80       87.40     13.80 o 
  11   8   7       14.57       12.04     11.48 o 
 -11   9   7        3.82       -9.27      9.57 o 
 -10   9   7       13.57       22.53     10.49 o 
  -9   9   7       44.76       43.73     13.12 o 
  -8   9   7        5.92        0.94     10.26 o 
  -7   9   7       46.35       41.90      8.92 o 
  -6   9   7        6.84       10.46      6.91 o 
  -5   9   7       74.76       89.92     11.91 o 
  -4   9   7       56.68       46.30     11.88 o 
  -3   9   7       18.78       36.65      8.22 o 
  -2   9   7      366.23      367.73     13.44 o 
  -1   9   7      500.25      482.59     14.22 o 
   0   9   7       52.08       66.83      9.86 o 
   1   9   7      497.69      482.25     25.65 o 
   2   9   7      370.22      378.61     14.81 o 
   3   9   7       16.42       25.78      6.76 o 
   4   9   7       57.94       45.23      7.79 o 
   5   9   7       79.85       82.63      8.33 o 
   6   9   7        7.50        8.38      8.36 o 
   7   9   7       44.95       48.66      9.53 o 
   8   9   7        5.92       -1.48      8.56 o 
   9   9   7       44.64       35.51     11.28 o 
  10   9   7       13.28       24.14     14.51 o 
  11   9   7        3.71        0.60     11.64 o 
 -10  10   7        0.67      -12.59      9.60 o 
  -9  10   7        0.75       20.77     12.34 o 
  -8  10   7       60.47       75.65     14.25 o 
  -7  10   7       11.75       13.24     15.21 o 
  -6  10   7       23.47       22.51      8.27 o 
  -5  10   7      126.91      135.44     13.86 o 
  -4  10   7       83.16       97.21     12.13 o 
  -3  10   7       28.96       26.93      9.60 o 
  -2  10   7      362.96      357.36     18.02 o 
  -1  10   7        0.67        5.14     11.82 o 
   0  10   7       21.09       16.50     10.50 o 
   1  10   7        0.88       -1.45      8.32 o 
   2  10   7      368.48      375.28     15.87 o 
   3  10   7       28.75       32.05      7.70 o 
   4  10   7       87.19       88.28     16.60 o 
   5  10   7      124.56      109.91     18.58 o 
   6  10   7       21.60       35.84     14.84 o 
   7  10   7       11.79        7.94     13.79 o 
   8  10   7       60.88       60.81     20.67 o 
   9  10   7        0.70        7.92     10.33 o 
  10  10   7        0.70       -2.00     11.39 o 
  -9  11   7        9.29       13.01     13.24 o 
  -8  11   7       24.87        9.97     11.59 o 
  -7  11   7       50.45       45.93     28.65 o 
  -6  11   7       20.81       36.66      9.07 o 
  -5  11   7       86.20       66.69     12.70 o 
  -4  11   7       46.81       52.91     11.50 o 
  -3  11   7        0.46       -2.88      8.22 o 
  -2  11   7       71.28      101.33     18.66 o 
  -1  11   7       68.45       86.88     17.02 o 
   0  11   7      756.81      796.89     41.06 o 
   1  11   7       66.20       51.42     16.28 o 
   2  11   7       73.13       98.25     18.35 o 
   3  11   7        0.61       -1.83     12.23 o 
   4  11   7       46.90       48.62     15.78 o 
   5  11   7       88.22      142.43     21.12 o 
   6  11   7       20.12       18.19     16.21 o 
   7  11   7       49.63       26.92     16.32 o 
   8  11   7       24.33        3.63      9.54 o 
   9  11   7        9.25       -4.26     10.62 o 
  -7  12   7       27.64       30.66     13.77 o 
  -6  12   7       36.69       31.54     12.39 o 
  -5  12   7        9.81       32.56     11.88 o 
  -4  12   7       83.36       78.57     13.34 o 
  -3  12   7       80.50       85.36     19.13 o 
  -2  12   7       27.84       23.53     14.30 o 
  -1  12   7        1.28       -4.91     12.97 o 
   0  12   7        3.29       13.67     13.91 o 
   1  12   7        0.88      -11.02     11.80 o 
   2  12   7       28.25       19.44     14.84 o 
   3  12   7       80.95       91.36     18.93 o 
   4  12   7       82.44      108.61     20.06 o 
   5  12   7        9.73       26.61     16.17 o 
   6  12   7       35.91       40.20     17.88 o 
   7  12   7       28.41       37.05     19.17 o 
  -6  13   7        8.26        5.51     12.37 o 
  -5  13   7       21.69       22.04     20.65 o 
  -4  13   7       47.53       63.50     19.67 o 
  -3  13   7        1.91       14.88     15.54 o 
  -2  13   7       28.87       -0.93     14.53 o 
  -1  13   7       20.84       31.90     16.71 o 
   0  13   7       23.68       20.22     14.96 o 
   1  13   7       20.84       48.23     16.91 o 
   2  13   7       27.13       19.17     16.01 o 
   3  13   7        1.82        1.13     13.60 o 
   4  13   7       47.40       64.55     19.28 o 
   5  13   7       21.73       34.16     18.15 o 
  -3  14   7       25.18       23.80     17.96 o 
  -2  14   7        6.40       -5.77     15.11 o 
  -1  14   7        5.56       10.01     16.71 o 
   0  14   7       60.29      105.85     21.58 o 
   1  14   7        6.35       26.06     16.71 o 
   2  14   7        6.55      -11.73     14.96 o 
   0   0   8     1951.20     1905.68     35.77 o 
   1   0   8       35.41       35.19      3.08 o 
   2   0   8        5.63        3.48      2.03 o 
   3   0   8     1517.16     1449.33     17.21 o 
   4   0   8      950.19      913.43     11.97 o 
   5   0   8      405.00      444.41      9.49 o 
   6   0   8       40.17       38.04      4.18 o 
   7   0   8      180.43      177.46      6.83 o 
   8   0   8      147.94      161.91      8.41 o 
   9   0   8      163.33      166.83      9.78 o 
  10   0   8      168.79      170.47      9.24 o 
  11   0   8        1.04       -4.99      5.79 o 
  12   0   8       53.00       48.96      9.05 o 
  13   0   8        2.31        6.17      9.97 o 
 -13   1   8       26.48       20.84     10.71 o 
 -12   1   8        7.40       10.50      8.86 o 
 -11   1   8       43.37       40.57      7.63 o 
 -10   1   8      225.73      229.86     10.35 o 
  -9   1   8       15.06       16.75      8.64 o 
  -8   1   8      105.24      110.69      7.06 o 
  -7   1   8      145.23      137.34      6.45 o 
  -6   1   8     1310.17     1317.64     18.87 o 
  -5   1   8       88.97       90.72      4.29 o 
  -4   1   8      419.79      432.93      8.36 o 
  -3   1   8      517.09      568.82      9.87 o 
  -2   1   8     1060.41     1051.00     14.27 o 
  -1   1   8      401.91      395.25      6.66 o 
   0   1   8     4285.78     4193.29     45.17 o 
   1   1   8      392.24      382.59      7.16 o 
   2   1   8     1077.48     1062.98     11.83 o 
   3   1   8      519.80      568.85      7.97 o 
   4   1   8      421.72      429.58      6.86 o 
   5   1   8       91.39       90.24      4.40 o 
   6   1   8     1317.47     1352.13     18.19 o 
   7   1   8      146.49      146.97      7.63 o 
   8   1   8      109.08      127.84      6.38 o 
   9   1   8       14.27       20.10      5.10 o 
  10   1   8      226.18      224.59     10.09 o 
  11   1   8       42.14       35.21      6.79 o 
  12   1   8        7.58        6.44      7.66 o 
  13   1   8       27.04       12.16     10.21 o 
 -13   2   8        5.68       -6.70      9.87 o 
 -12   2   8       19.16       16.07      9.48 o 
 -11   2   8       19.39       23.09      7.68 o 
 -10   2   8      141.01      162.19      9.36 o 
  -9   2   8      452.38      468.84     13.64 o 
  -8   2   8      173.60      178.19      8.41 o 
  -7   2   8      145.89      145.32      7.41 o 
  -6   2   8       60.97       61.87      4.62 o 
  -5   2   8      233.35      259.07      7.18 o 
  -4   2   8     1206.25     1190.87     16.46 o 
  -3   2   8      104.76       95.24      5.18 o 
  -2   2   8       10.22        6.24      3.29 o 
  -1   2   8     1416.21     1405.83     19.98 o 
   0   2   8     4923.79     4876.59     68.34 o 
   1   2   8     1414.27     1398.89     32.41 o 
   2   2   8       10.97        9.10      2.62 o 
   3   2   8      104.72      110.12      4.32 o 
   4   2   8     1191.21     1167.34     14.79 o 
   5   2   8      238.57      242.98      6.37 o 
   6   2   8       58.29       61.73      5.62 o 
   7   2   8      150.11      158.74      5.54 o 
   8   2   8      172.08      180.56      7.04 o 
   9   2   8      457.26      466.62     11.63 o 
  10   2   8      143.51      132.78      8.36 o 
  11   2   8       18.84       18.57      6.23 o 
  12   2   8       18.57       24.75     10.87 o 
  13   2   8        5.67        5.86      9.93 o 
 -13   3   8       22.82        6.02      9.89 o 
 -12   3   8       15.12       10.63      8.97 o 
 -11   3   8       29.60       47.78     10.39 o 
 -10   3   8       86.28       85.45     10.80 o 
  -9   3   8      103.72      108.46      9.12 o 
  -8   3   8      103.71       88.49      7.17 o 
  -7   3   8       69.95       57.82      5.52 o 
  -6   3   8       35.26       40.10      5.12 o 
  -5   3   8       67.84       66.53      5.23 o 
  -4   3   8      417.12      424.40      9.90 o 
  -3   3   8      139.02      146.53      5.95 o 
  -2   3   8      945.71      975.19     15.24 o 
  -1   3   8      800.53      837.35     15.83 o 
   0   3   8     1717.41     1769.04     34.15 o 
   1   3   8      814.31      872.49     18.88 o 
   2   3   8      933.67      972.62     21.17 o 
   3   3   8      130.73      138.33      5.35 o 
   4   3   8      409.13      416.34      8.59 o 
   5   3   8       65.69       75.44      4.66 o 
   6   3   8       37.39       37.08      3.74 o 
   7   3   8       70.54       70.58      4.96 o 
   8   3   8      101.22       98.28      5.94 o 
   9   3   8      103.10      114.19      7.28 o 
  10   3   8       85.78       86.65      8.78 o 
  11   3   8       30.29       34.19     11.03 o 
  12   3   8       15.32       13.71      8.04 o 
  13   3   8       22.47       42.03     11.63 o 
 -13   4   8       17.33       12.30     10.18 o 
 -12   4   8        4.17      -12.39      8.44 o 
 -11   4   8       22.37        4.72      9.00 o 
 -10   4   8       19.96       14.84      8.67 o 
  -9   4   8        3.62       -1.13      5.65 o 
  -8   4   8       24.41        9.02      6.33 o 
  -7   4   8      741.50      732.01     16.02 o 
  -6   4   8       15.29       17.91      6.59 o 
  -5   4   8      348.29      345.04     20.23 o 
  -4   4   8      330.68      340.67     15.66 o 
  -3   4   8      247.85      283.64      8.04 o 
  -2   4   8      224.39      224.44      8.27 o 
  -1   4   8      672.37      716.94     15.40 o 
   0   4   8       15.46       21.84      2.69 o 
   1   4   8      676.26      708.58     30.08 o 
   2   4   8      216.83      212.86     17.03 o 
   3   4   8      241.34      267.34      6.27 o 
   4   4   8      318.12      319.33      8.55 o 
   5   4   8      350.82      362.58      8.79 o 
   6   4   8       16.64       20.65      4.10 o 
   7   4   8      746.86      752.79     14.88 o 
   8   4   8       24.83       17.84      4.59 o 
   9   4   8        3.77        1.06      4.94 o 
  10   4   8       19.31        6.99      5.67 o 
  11   4   8       22.26       27.63      6.51 o 
  12   4   8        4.52       -1.13      7.28 o 
  13   4   8       17.29       39.74     11.67 o 
 -13   5   8        1.67        4.87     10.37 o 
 -12   5   8       58.06       40.97     11.21 o 
 -11   5   8        9.53       -2.59      8.18 o 
 -10   5   8       58.68       46.10     18.38 o 
  -9   5   8      246.93      214.02     11.90 o 
  -8   5   8      225.28      234.14     11.31 o 
  -7   5   8      140.41      148.08      8.30 o 
  -6   5   8        4.36        5.80      5.16 o 
  -5   5   8      102.15      104.98      6.80 o 
  -4   5   8      571.76      600.86     12.98 o 
  -3   5   8      537.22      549.66     11.58 o 
  -2   5   8     2844.53     2833.30     43.32 o 
  -1   5   8      166.06      146.19      6.33 o 
   0   5   8      229.98      246.81     18.28 o 
   1   5   8      161.91      135.29     14.85 o 
   2   5   8     2840.31     2925.86     83.14 o 
   3   5   8      540.86      541.68     11.02 o 
   4   5   8      577.09      550.93     22.87 o 
   5   5   8      101.69       94.09      5.04 o 
   6   5   8        5.20       -4.57      3.75 o 
   7   5   8      141.43      153.46      7.43 o 
   8   5   8      229.77      226.08     10.38 o 
   9   5   8      245.99      250.70     10.07 o 
  10   5   8       58.45       66.45      8.61 o 
  11   5   8        9.50       -3.65      6.04 o 
  12   5   8       58.42       51.10      8.01 o 
  13   5   8        1.53       -1.91     11.98 o 
 -12   6   8       27.63       26.67     10.58 o 
 -11   6   8        1.52      -12.32      8.21 o 
 -10   6   8        6.40        3.55      8.51 o 
  -9   6   8      124.16      140.05     10.27 o 
  -8   6   8        3.23       -4.26      6.11 o 
  -7   6   8      440.07      457.17     14.59 o 
  -6   6   8      388.99      407.36     17.23 o 
  -5   6   8      533.16      544.90     13.91 o 
  -4   6   8      168.12      191.16      7.87 o 
  -3   6   8      614.41      617.15     16.74 o 
  -2   6   8      294.82      300.31     10.12 o 
  -1   6   8       12.10       13.21      3.68 o 
   0   6   8       75.56       81.71      6.21 o 
   1   6   8       10.92       15.04      8.92 o 
   2   6   8      301.10      323.68     22.68 o 
   3   6   8      605.30      593.73     15.75 o 
   4   6   8      166.67      168.47      6.65 o 
   5   6   8      531.29      515.11     12.28 o 
   6   6   8      393.74      404.96     10.37 o 
   7   6   8      433.82      453.54     11.81 o 
   8   6   8        3.05       -3.61      7.56 o 
   9   6   8      121.60      132.06      9.40 o 
  10   6   8        6.13        2.17      5.81 o 
  11   6   8        1.57        2.98      6.88 o 
  12   6   8       27.85       21.87      9.80 o 
 -12   7   8        6.43        3.77      9.61 o 
 -11   7   8        3.13       -2.58     10.75 o 
 -10   7   8      168.68      150.83     19.42 o 
  -9   7   8        9.24        7.15      9.14 o 
  -8   7   8       31.13       23.15      8.34 o 
  -7   7   8       90.22       71.46      9.05 o 
  -6   7   8       10.86        8.02      7.67 o 
  -5   7   8       29.32       24.34      5.70 o 
  -4   7   8      269.66      278.79     14.97 o 
  -3   7   8      364.32      376.36     12.87 o 
  -2   7   8      213.28      212.24     13.57 o 
  -1   7   8       31.75       30.89      4.59 o 
   0   7   8      197.78      209.34      7.18 o 
   1   7   8       31.17       29.44      3.97 o 
   2   7   8      220.57      218.69     19.80 o 
   3   7   8      366.10      366.42     12.29 o 
   4   7   8      264.63      264.95     11.73 o 
   5   7   8       29.79       32.39      4.09 o 
   6   7   8       10.64        4.41      4.04 o 
   7   7   8       90.53       77.29      7.03 o 
   8   7   8       29.49       30.77      8.93 o 
   9   7   8        9.05        0.75     11.25 o 
  10   7   8      168.67      178.16     13.34 o 
  11   7   8        3.26        7.64     22.94 o 
  12   7   8        6.48        2.49     12.60 o 
 -11   8   8       24.27       13.86     10.16 o 
 -10   8   8       11.73       21.60      9.85 o 
  -9   8   8       20.76       11.94      9.40 o 
  -8   8   8       26.05       26.84      8.36 o 
  -7   8   8        3.51       -7.30      6.87 o 
  -6   8   8      198.11      216.35     12.06 o 
  -5   8   8      264.61      252.64     10.56 o 
  -4   8   8      133.26      131.78     10.72 o 
  -3   8   8      352.62      326.64     13.25 o 
  -2   8   8      235.37      247.57     14.24 o 
  -1   8   8      404.89      405.87     12.99 o 
   0   8   8      185.86      187.33      7.76 o 
   1   8   8      415.91      375.60     12.91 o 
   2   8   8      239.97      254.39     10.46 o 
   3   8   8      358.43      330.82     12.62 o 
   4   8   8      131.85       97.97      8.51 o 
   5   8   8      268.27      246.20      9.48 o 
   6   8   8      198.64      200.34     10.82 o 
   7   8   8        4.13       -5.10      6.19 o 
   8   8   8       25.75       13.86      7.52 o 
   9   8   8       20.55       11.92      8.27 o 
  10   8   8       11.98        4.90     10.88 o 
  11   8   8       24.04       21.35     12.17 o 
 -10   9   8        1.74       -4.25      8.86 o 
  -9   9   8       21.60       33.10     19.75 o 
  -8   9   8       80.94       90.47     14.75 o 
  -7   9   8       79.13       80.81     11.76 o 
  -6   9   8      151.22      173.92     15.19 o 
  -5   9   8       24.59       17.27      6.91 o 
  -4   9   8       35.57       31.39      9.49 o 
  -3   9   8      893.75      893.91     21.84 o 
  -2   9   8      915.73      888.68     20.89 o 
  -1   9   8       50.26       44.84      6.42 o 
   0   9   8       69.83       64.72      6.10 o 
   1   9   8       51.78       54.78     13.62 o 
   2   9   8      913.36      917.82     23.90 o 
   3   9   8      892.25      885.02     33.97 o 
   4   9   8       35.90       44.32     11.16 o 
   5   9   8       24.75       18.31     13.63 o 
   6   9   8      151.35      128.84      9.72 o 
   7   9   8       78.74       89.49     14.97 o 
   8   9   8       81.64       74.16     11.79 o 
   9   9   8       20.91       18.11     14.26 o 
  10   9   8        1.79       -2.86     13.36 o 
  -9  10   8       14.95       20.34     13.26 o 
  -8  10   8       26.98       32.17     12.97 o 
  -7  10   8       34.92       27.47     20.67 o 
  -6  10   8        2.00        9.51      7.77 o 
  -5  10   8       36.37       31.13     10.60 o 
  -4  10   8       43.01       32.67     10.09 o 
  -3  10   8      135.47      120.70     12.52 o 
  -2  10   8       68.35       56.41      9.93 o 
  -1  10   8      179.26      184.67     12.93 o 
   0  10   8       19.31        7.36      6.78 o 
   1  10   8      181.02      184.39     11.56 o 
   2  10   8       65.52       55.99      7.91 o 
   3  10   8      134.51      139.36     19.87 o 
   4  10   8       41.39       30.35     14.92 o 
   5  10   8       36.40       37.75     15.82 o 
   6  10   8        1.99       -2.18     13.52 o 
   7  10   8       35.37       21.79     17.49 o 
   8  10   8       26.31       42.76     19.98 o 
   9  10   8       14.87       20.79     10.95 o 
  -8  11   8        0.95       20.35     11.97 o 
  -7  11   8        1.20       21.90     12.61 o 
  -6  11   8       33.56       16.42     11.54 o 
  -5  11   8        2.33      -11.38      9.39 o 
  -4  11   8       16.22       -5.94      9.53 o 
  -3  11   8       99.97      110.80     12.83 o 
  -2  11   8      214.47      226.02     15.46 o 
  -1  11   8      127.33      134.41     20.03 o 
   0  11   8       65.96       57.35     17.06 o 
   1  11   8      130.34      124.44     19.60 o 
   2  11   8      211.52      185.59     23.53 o 
   3  11   8       96.57       99.70     19.40 o 
   4  11   8       16.91       23.57     15.74 o 
   5  11   8        1.90        7.05     12.74 o 
   6  11   8       33.17       13.44     15.31 o 
   7  11   8        1.31       -3.49      9.12 o 
   8  11   8        1.03        9.16      9.31 o 
  -7  12   8       70.73       80.80     15.54 o 
  -6  12   8       47.25       48.87     24.02 o 
  -5  12   8       73.38       74.96     13.89 o 
  -4  12   8       53.47       62.16     12.93 o 
  -3  12   8       13.59        9.48     10.01 o 
  -2  12   8        6.17       17.53     15.27 o 
  -1  12   8        2.83       -5.84     13.40 o 
   0  12   8       59.83       61.67     17.30 o 
   1  12   8        2.94       -6.78     13.09 o 
   2  12   8        6.29       20.76     15.31 o 
   3  12   8       14.22        6.35     14.72 o 
   4  12   8       51.72       70.67     19.13 o 
   5  12   8       73.24       74.88     20.02 o 
   6  12   8       47.42       30.31     17.37 o 
   7  12   8       71.66      104.29     22.28 o 
  -5  13   8       17.66       12.32     15.52 o 
  -4  13   8       32.27       -3.43     15.93 o 
  -3  13   8      148.71      144.82     23.69 o 
  -2  13   8       31.33       30.81     17.84 o 
  -1  13   8       40.07       48.46     18.00 o 
   0  13   8       10.68      -11.84     13.87 o 
   1  13   8       39.38       70.08     18.89 o 
   2  13   8       30.66       39.54     18.11 o 
   3  13   8      149.32      124.71     22.52 o 
   4  13   8       33.26       21.23     17.14 o 
   5  13   8       18.54       41.45     18.46 o 
  -2  14   8       11.05       -9.82     15.47 o 
  -1  14   8        3.71        9.39     16.71 o 
   0  14   8        1.86        6.19     15.50 o 
   1  14   8        3.41       -9.62     15.19 o 
   2  14   8       11.49        7.71     16.52 o 
   1   0   9        0.34       -0.14      3.13 o 
   2   0   9      121.42      148.75      5.73 o 
   3   0   9      425.31      428.44      7.71 o 
   4   0   9        2.93        0.71      2.77 o 
   5   0   9      339.36      340.97      8.25 o 
   6   0   9       12.73       17.53      5.37 o 
   7   0   9      386.18      418.28     10.19 o 
   8   0   9      388.81      392.70     10.61 o 
   9   0   9       16.09        3.09      5.08 o 
  10   0   9      106.98      104.05     10.56 o 
  11   0   9        7.35       -5.57      5.83 o 
  12   0   9       14.32       22.07      9.95 o 
  13   0   9        0.98       -7.78      9.60 o 
 -13   1   9        6.45        9.77     10.25 o 
 -12   1   9       20.70       23.26     10.39 o 
 -11   1   9      134.36      132.21      9.40 o 
 -10   1   9       59.59       80.96      7.77 o 
  -9   1   9      609.27      644.12     25.52 o 
  -8   1   9      298.16      279.51     10.16 o 
  -7   1   9      454.84      450.57     10.78 o 
  -6   1   9       87.16       88.83      5.41 o 
  -5   1   9      743.30      758.02     12.74 o 
  -4   1   9      318.77      347.58      7.63 o 
  -3   1   9      610.47      632.51     10.64 o 
  -2   1   9     1259.82     1256.99     22.15 o 
  -1   1   9     2066.38     2217.81     28.78 o 
   0   1   9        3.15       -1.67      1.61 o 
   1   1   9     2048.65     2225.60     29.36 o 
   2   1   9     1246.58     1238.81     16.46 o 
   3   1   9      613.75      616.95     11.96 o 
   4   1   9      316.57      356.73      6.98 o 
   5   1   9      745.87      725.24     12.43 o 
   6   1   9       82.17       87.93      4.85 o 
   7   1   9      449.68      461.18     10.30 o 
   8   1   9      298.75      292.25      8.94 o 
   9   1   9      608.64      631.92     15.06 o 
  10   1   9       59.86       68.89      7.22 o 
  11   1   9      132.96      138.43      9.26 o 
  12   1   9       21.26       18.34      8.42 o 
  13   1   9        6.50       -1.87     10.00 o 
 -13   2   9       19.22       21.94     11.03 o 
 -12   2   9      103.74      121.48     13.73 o 
 -11   2   9      168.01      171.88     11.82 o 
 -10   2   9       25.87       23.52      6.58 o 
  -9   2   9       28.30       22.97      6.26 o 
  -8   2   9       27.71       26.38      6.57 o 
  -7   2   9      117.60      112.58      9.44 o 
  -6   2   9      154.45      146.29      6.79 o 
  -5   2   9      465.56      486.25     10.60 o 
  -4   2   9     1113.67     1194.20     18.41 o 
  -3   2   9      407.14      408.95     11.70 o 
  -2   2   9      189.70      200.00      8.22 o 
  -1   2   9      462.06      480.35     11.09 o 
   0   2   9       14.92       13.92      2.65 o 
   1   2   9      459.46      495.32     11.27 o 
   2   2   9      197.00      210.47      7.20 o 
   3   2   9      416.52      432.81      7.17 o 
   4   2   9     1111.43     1151.94     14.90 o 
   5   2   9      471.51      468.41      8.85 o 
   6   2   9      154.75      149.94      5.73 o 
   7   2   9      114.37      111.96      4.91 o 
   8   2   9       26.08       25.16      4.79 o 
   9   2   9       28.46       36.20      5.66 o 
  10   2   9       24.75       22.66      5.84 o 
  11   2   9      168.20      196.07     10.02 o 
  12   2   9      104.31      131.77     10.48 o 
  13   2   9       19.45       23.54     11.16 o 
 -13   3   9       26.48       21.06     11.04 o 
 -12   3   9        6.44        4.97     10.98 o 
 -11   3   9       38.36       51.64     11.27 o 
 -10   3   9       92.36       82.05     11.98 o 
  -9   3   9      329.49      338.41     18.63 o 
  -8   3   9      181.02      187.15      9.05 o 
  -7   3   9       75.50       85.63      6.15 o 
  -6   3   9      463.63      434.32     11.79 o 
  -5   3   9        3.32        6.09      3.77 o 
  -4   3   9      485.21      492.99     10.99 o 
  -3   3   9      507.84      540.04     11.57 o 
  -2   3   9      195.21      187.27      6.92 o 
  -1   3   9      728.28      774.53     19.34 o 
   0   3   9     1029.16      946.58     21.69 o 
   1   3   9      706.84      730.84     17.98 o 
   2   3   9      192.55      190.46      7.00 o 
   3   3   9      515.07      536.94     10.48 o 
   4   3   9      490.38      504.38      9.89 o 
   5   3   9        3.05        3.27      3.38 o 
   6   3   9      467.57      465.41      9.48 o 
   7   3   9       73.43       87.97      5.27 o 
   8   3   9      181.27      185.56      7.41 o 
   9   3   9      332.78      332.51     11.06 o 
  10   3   9       92.86      103.98      9.26 o 
  11   3   9       38.29       46.82      9.40 o 
  12   3   9        6.22        8.97      7.72 o 
  13   3   9       26.45        8.48     10.83 o 
 -12   4   9        9.20       10.08      9.94 o 
 -11   4   9       28.72       37.97     10.67 o 
 -10   4   9        1.58      -11.72      7.82 o 
  -9   4   9       26.75       15.30      6.00 o 
  -8   4   9       77.96       86.09      7.52 o 
  -7   4   9       78.66       75.23      7.97 o 
  -6   4   9       52.40       47.89      7.34 o 
  -5   4   9       22.59       26.79      5.00 o 
  -4   4   9      205.67      208.77      8.05 o 
  -3   4   9      130.02      129.96      6.03 o 
  -2   4   9      414.80      431.69      9.11 o 
  -1   4   9       25.34       15.02      3.65 o 
   0   4   9       22.28       19.71      3.54 o 
   1   4   9       25.09       11.69      8.92 o 
   2   4   9      428.01      481.66     25.89 o 
   3   4   9      130.04      128.20      5.23 o 
   4   4   9      203.16      203.58      7.23 o 
   5   4   9       23.42       28.33      3.90 o 
   6   4   9       51.16       56.30      5.09 o 
   7   4   9       77.80       76.42      5.24 o 
   8   4   9       76.64       89.40      7.21 o 
   9   4   9       26.65       16.33      5.53 o 
  10   4   9        1.40        3.70      5.56 o 
  11   4   9       28.34       28.90      6.79 o 
  12   4   9        9.50       13.93      8.30 o 
 -12   5   9       18.41       29.14     10.51 o 
 -11   5   9       25.03       24.81      9.81 o 
 -10   5   9       26.19       13.31      9.51 o 
  -9   5   9       37.34       21.35      7.55 o 
  -8   5   9       42.77       52.91      7.79 o 
  -7   5   9      180.61      198.26      9.22 o 
  -6   5   9       52.98       45.16      6.37 o 
  -5   5   9       30.86       36.75      5.51 o 
  -4   5   9      459.48      443.63     15.73 o 
  -3   5   9       60.84       68.70      5.94 o 
  -2   5   9      200.69      228.63      9.79 o 
  -1   5   9      228.69      208.31      7.43 o 
   0   5   9      334.57      326.89      7.87 o 
   1   5   9      224.22      230.78     18.63 o 
   2   5   9      200.33      170.29     17.34 o 
   3   5   9       61.62       63.26      4.04 o 
   4   5   9      462.52      445.25      7.54 o 
   5   5   9       31.52       39.97      7.69 o 
   6   5   9       52.92       40.71      5.03 o 
   7   5   9      182.92      197.84      8.85 o 
   8   5   9       42.76       24.98      6.37 o 
   9   5   9       36.22       34.51      6.08 o 
  10   5   9       25.81       20.22      6.21 o 
  11   5   9       24.54       22.03      8.52 o 
  12   5   9       18.27       20.99     12.74 o 
 -12   6   9       11.42        0.05      9.74 o 
 -11   6   9        0.94       -7.70      8.93 o 
 -10   6   9       65.40       91.69     13.42 o 
  -9   6   9      194.76      188.13     17.27 o 
  -8   6   9       17.68       27.68      7.34 o 
  -7   6   9      294.69      290.82     14.21 o 
  -6   6   9       10.96       11.98      5.96 o 
  -5   6   9        7.14       17.89      5.43 o 
  -4   6   9      114.88      105.53     11.94 o 
  -3   6   9      399.02      408.03     15.63 o 
  -2   6   9      226.85      225.55      9.19 o 
  -1   6   9        8.95       10.79      3.86 o 
   0   6   9        1.10       -4.24      3.57 o 
   1   6   9        9.55       24.81     10.63 o 
   2   6   9      218.74      205.17     19.48 o 
   3   6   9      399.69      409.40     26.00 o 
   4   6   9      116.57      122.46      5.75 o 
   5   6   9        7.58       11.31      3.51 o 
   6   6   9       11.40       10.76      4.16 o 
   7   6   9      296.61      316.21     14.72 o 
   8   6   9       18.85       29.77      6.44 o 
   9   6   9      195.89      196.08     12.71 o 
  10   6   9       64.83       62.32     11.68 o 
  11   6   9        0.89        2.20     11.12 o 
  12   6   9       11.64       14.08     12.17 o 
 -11   7   9       41.24       32.16     16.42 o 
 -10   7   9        3.35        0.54      8.96 o 
  -9   7   9        7.85       21.08      9.11 o 
  -8   7   9       63.72       36.06      8.95 o 
  -7   7   9       43.87       31.95      8.33 o 
  -6   7   9      199.14      191.67     12.71 o 
  -5   7   9       91.50      118.17      7.89 o 
  -4   7   9      147.13      137.74      7.46 o 
  -3   7   9      349.52      319.37     12.33 o 
  -2   7   9      113.17      130.94     10.20 o 
  -1   7   9        6.92       -0.51      4.99 o 
   0   7   9       91.59       85.11      4.90 o 
   1   7   9        6.00        2.18     10.17 o 
   2   7   9      108.71       95.45     15.97 o 
   3   7   9      345.96      298.93     24.94 o 
   4   7   9      150.88      150.14      7.32 o 
   5   7   9       91.74      106.66      5.07 o 
   6   7   9      195.19      181.44      8.97 o 
   7   7   9       43.26       52.63     10.43 o 
   8   7   9       64.28       58.55     11.83 o 
   9   7   9        7.70       16.83      8.15 o 
  10   7   9        3.18        0.81      8.32 o 
  11   7   9       41.63       49.51     13.66 o 
 -11   8   9       43.88       68.68     12.65 o 
 -10   8   9       45.32       42.15     10.82 o 
  -9   8   9       68.49       66.35     11.30 o 
  -8   8   9       35.13       18.93     11.65 o 
  -7   8   9        5.80        7.07      7.51 o 
  -6   8   9      118.84      115.78      9.94 o 
  -5   8   9      160.90      182.54     10.77 o 
  -4   8   9      103.75      102.17      9.93 o 
  -3   8   9      321.72      318.90     15.03 o 
  -2   8   9      180.16      182.07      9.16 o 
  -1   8   9      324.07      299.54     14.02 o 
   0   8   9      157.61      160.27      7.32 o 
   1   8   9      320.64      297.85      8.74 o 
   2   8   9      179.26      157.26     20.07 o 
   3   8   9      317.05      340.40     12.42 o 
   4   8   9      104.68       88.57     13.64 o 
   5   8   9      157.94      138.49      9.88 o 
   6   8   9      118.46      104.86      8.74 o 
   7   8   9        6.06        4.34      6.74 o 
   8   8   9       34.64       24.11      7.91 o 
   9   8   9       68.24       69.94     10.04 o 
  10   8   9       44.87       39.76     12.70 o 
  11   8   9       43.63       44.06     13.85 o 
 -10   9   9       16.34       16.71     10.33 o 
  -9   9   9       17.85       21.44     12.03 o 
  -8   9   9        0.67       -8.59     10.45 o 
  -7   9   9      112.22      106.19     11.07 o 
  -6   9   9       36.51       37.68      8.25 o 
  -5   9   9       44.28       49.55      8.06 o 
  -4   9   9      195.00      179.92     14.05 o 
  -3   9   9      197.85      192.47     19.97 o 
  -2   9   9      236.92      252.16     11.65 o 
  -1   9   9      209.82      239.97     18.67 o 
   0   9   9      376.09      374.81     11.50 o 
   1   9   9      209.10      221.94     14.18 o 
   2   9   9      230.93      213.98     12.47 o 
   3   9   9      198.10      189.60     15.10 o 
   4   9   9      201.78      172.44     11.19 o 
   5   9   9       43.75       64.08     16.61 o 
   6   9   9       34.31       31.62      7.11 o 
   7   9   9      112.20      107.27     11.80 o 
   8   9   9        0.80       -8.58      8.52 o 
   9   9   9       17.46        4.11     18.83 o 
  10   9   9       16.43       27.97     11.40 o 
  -9  10   9        0.96       12.30     12.28 o 
  -8  10   9       18.17       22.51     12.35 o 
  -7  10   9       46.92       65.61     20.92 o 
  -6  10   9        3.65       -4.34      7.54 o 
  -5  10   9       33.25       40.48     17.93 o 
  -4  10   9        1.49        1.93      8.53 o 
  -3  10   9       68.26       80.18     16.48 o 
  -2  10   9       81.14       94.93     11.17 o 
  -1  10   9       64.59       64.28      9.57 o 
   0  10   9        4.01        9.74     13.83 o 
   1  10   9       66.21       53.96     15.58 o 
   2  10   9       81.35       86.49     18.23 o 
   3  10   9       70.40       97.00     19.32 o 
   4  10   9        1.44        2.69     13.83 o 
   5  10   9       33.97       14.41     15.82 o 
   6  10   9        3.62       -4.92      7.37 o 
   7  10   9       48.37       47.60     10.77 o 
   8  10   9       17.78       12.19      9.19 o 
   9  10   9        1.01       10.39     10.81 o 
  -8  11   9        9.47       28.20     13.61 o 
  -7  11   9        9.11       -2.46     11.66 o 
  -6  11   9       47.45       54.51     13.56 o 
  -5  11   9       17.43       16.86     10.92 o 
  -4  11   9       92.91      115.26     13.48 o 
  -3  11   9       44.63       27.34      9.90 o 
  -2  11   9       79.99       97.43     11.80 o 
  -1  11   9      559.49      622.33     38.63 o 
   0  11   9        2.89       -3.16     13.95 o 
   1  11   9      563.32      604.36     38.01 o 
   2  11   9       78.70      105.07     20.34 o 
   3  11   9       43.96       21.04     15.82 o 
   4  11   9       94.95      119.14     20.96 o 
   5  11   9       17.31       14.45     14.84 o 
   6  11   9       46.70       41.84     18.58 o 
   7  11   9        9.50        9.23     17.90 o 
   8  11   9        9.62      -13.89      9.26 o 
  -6  12   9       51.07       43.30     13.74 o 
  -5  12   9       53.71       45.13     12.96 o 
  -4  12   9        8.19       11.09     10.84 o 
  -3  12   9       18.06       37.03     11.50 o 
  -2  12   9       72.88      104.45     21.11 o 
  -1  12   9       21.53        9.66     15.58 o 
   0  12   9       17.98       12.93     14.53 o 
   1  12   9       21.57       21.66     15.93 o 
   2  12   9       72.64       54.74     18.27 o 
   3  12   9       17.82       26.72     16.63 o 
   4  12   9        7.84       19.94     16.83 o 
   5  12   9       53.34       65.21     19.71 o 
   6  12   9       51.65       88.00     21.97 o 
  -4  13   9       26.89       35.28     25.65 o 
  -3  13   9       53.94       62.06     20.10 o 
  -2  13   9       23.05        9.31     16.95 o 
  -1  13   9        9.96       11.76     16.59 o 
   0  13   9       15.92        6.27     15.93 o 
   1  13   9        8.97       17.96     16.71 o 
   2  13   9       23.39       19.98     17.65 o 
   3  13   9       53.16       67.75     19.95 o 
   4  13   9       26.97       23.22     18.31 o 
   0   0  10     1755.75     1735.79     47.10 o 
   1   0  10     1666.45     1649.74     23.77 o 
   2   0  10     1340.55     1248.47     19.54 o 
   3   0  10      250.03      265.74      7.31 o 
   4   0  10        5.46        4.37      2.84 o 
   5   0  10      870.26      858.55     13.64 o 
   6   0  10      263.14      257.44      8.16 o 
   7   0  10      102.32      112.35      9.26 o 
   8   0  10      134.27      130.66      6.99 o 
   9   0  10      106.55       95.77      7.60 o 
  10   0  10      477.43      518.84     14.88 o 
  11   0  10        2.84       -2.79      6.10 o 
  12   0  10        0.75        7.31     10.54 o 
  13   0  10       10.35        6.98     10.23 o 
 -13   1  10        8.77        2.71     10.36 o 
 -12   1  10       32.63       16.00     11.76 o 
 -11   1  10       20.54       23.30      7.11 o 
 -10   1  10       56.56       66.86      7.66 o 
  -9   1  10      200.31      225.21     10.03 o 
  -8   1  10       18.65       17.07      5.34 o 
  -7   1  10        3.24        8.36      4.25 o 
  -6   1  10       37.53       36.48      5.09 o 
  -5   1  10      152.90      152.36      7.18 o 
  -4   1  10      137.64      142.90      5.24 o 
  -3   1  10       18.68       26.32      5.02 o 
  -2   1  10     1854.38     1897.15     30.99 o 
  -1   1  10      205.68      209.17      8.98 o 
   0   1  10       34.85       40.94      5.84 o 
   1   1  10      202.26      206.07      9.45 o 
   2   1  10     1850.03     1922.77     38.97 o 
   3   1  10       18.81       19.19      3.70 o 
   4   1  10      135.68      148.36      9.37 o 
   5   1  10      151.52      156.46      5.36 o 
   6   1  10       37.15       45.42      5.26 o 
   7   1  10        3.77        3.25      3.65 o 
   8   1  10       19.70       12.36      4.43 o 
   9   1  10      202.50      221.54     10.72 o 
  10   1  10       55.30       62.85      7.13 o 
  11   1  10       20.68       26.88      6.91 o 
  12   1  10       32.30       43.59     11.29 o 
  13   1  10        8.90        3.90     10.70 o 
 -13   2  10       12.47       18.52     10.44 o 
 -12   2  10       13.63       21.39     10.42 o 
 -11   2  10      157.02      175.83     14.57 o 
 -10   2  10       36.70       30.45      7.97 o 
  -9   2  10      172.83      175.89     10.92 o 
  -8   2  10      278.69      305.25     12.60 o 
  -7   2  10      241.33      247.31     10.74 o 
  -6   2  10      236.42      236.71      9.18 o 
  -5   2  10      344.91      356.18     10.40 o 
  -4   2  10      362.77      388.19     10.23 o 
  -3   2  10      471.93      465.25     22.46 o 
  -2   2  10      135.42      162.79      9.67 o 
  -1   2  10      354.63      335.31     13.09 o 
   0   2  10      183.16      164.26      9.31 o 
   1   2  10      344.54      341.21      7.32 o 
   2   2  10      138.01      148.48      3.99 o 
   3   2  10      469.32      463.66     15.17 o 
   4   2  10      368.07      395.10      7.64 o 
   5   2  10      346.79      349.00      7.70 o 
   6   2  10      237.82      235.34      6.98 o 
   7   2  10      239.19      240.28     13.11 o 
   8   2  10      282.27      299.07      9.79 o 
   9   2  10      175.24      184.15      8.52 o 
  10   2  10       36.86       21.23      6.15 o 
  11   2  10      156.23      158.43      9.56 o 
  12   2  10       13.69        2.07      6.49 o 
  13   2  10       12.25       11.67     13.22 o 
 -12   3  10        7.21       15.88     10.11 o 
 -11   3  10       54.01       51.71     11.58 o 
 -10   3  10       23.69       20.52      7.74 o 
  -9   3  10        5.14        9.83      6.90 o 
  -8   3  10       87.04       90.95      8.73 o 
  -7   3  10      370.59      378.57     10.96 o 
  -6   3  10      248.73      252.90      8.54 o 
  -5   3  10      319.63      319.36      9.86 o 
  -4   3  10      165.19      160.19      6.98 o 
  -3   3  10      232.86      239.63      9.51 o 
  -2   3  10       94.63       80.11      5.53 o 
  -1   3  10      237.01      235.95      7.36 o 
   0   3  10        3.46        1.51      4.45 o 
   1   3  10      237.36      231.54     13.56 o 
   2   3  10       98.52      101.30      5.82 o 
   3   3  10      240.37      253.38      7.47 o 
   4   3  10      161.24      155.15      6.62 o 
   5   3  10      312.81      299.59      7.87 o 
   6   3  10      250.45      260.46      7.46 o 
   7   3  10      365.17      379.99      9.76 o 
   8   3  10       86.69       92.79      6.61 o 
   9   3  10        5.26        8.67      7.54 o 
  10   3  10       24.44       30.52      7.40 o 
  11   3  10       53.40       71.97      9.07 o 
  12   3  10        6.97       -5.95     10.95 o 
 -12   4  10        2.21        2.28      9.72 o 
 -11   4  10       66.35       73.95     11.58 o 
 -10   4  10      122.47       97.14     11.78 o 
  -9   4  10      110.44       97.35      8.49 o 
  -8   4  10      173.38      134.64      8.59 o 
  -7   4  10        6.80        4.94      5.93 o 
  -6   4  10      621.26      596.83     14.11 o 
  -5   4  10       37.46       45.51      6.11 o 
  -4   4  10      118.63      113.12      6.66 o 
  -3   4  10       48.92       52.46      5.12 o 
  -2   4  10      201.57      188.21      8.07 o 
  -1   4  10      311.30      289.87      9.28 o 
   0   4  10      614.90      661.98     25.68 o 
   1   4  10      308.06      279.07      9.97 o 
   2   4  10      203.95      206.93      8.72 o 
   3   4  10       51.02       57.32      5.18 o 
   4   4  10      112.75      111.15      4.77 o 
   5   4  10       38.43       38.92      4.22 o 
   6   4  10      630.18      610.69     12.61 o 
   7   4  10        6.84        6.04      4.60 o 
   8   4  10      171.07      166.37      7.82 o 
   9   4  10      109.71      112.33      8.28 o 
  10   4  10      122.58       96.36      7.85 o 
  11   4  10       66.41       81.89     11.15 o 
  12   4  10        2.37        4.89     12.23 o 
 -12   5  10        8.84       20.24     10.30 o 
 -11   5  10       22.23        5.71      9.80 o 
 -10   5  10       47.98       27.07      9.89 o 
  -9   5  10       18.48        7.02      8.57 o 
  -8   5  10        4.64        2.64      6.51 o 
  -7   5  10      222.80      205.49     10.67 o 
  -6   5  10       14.30       10.00      5.86 o 
  -5   5  10      219.67      228.24      9.59 o 
  -4   5  10      366.11      345.83     14.57 o 
  -3   5  10     1045.30     1073.16     18.45 o 
  -2   5  10      109.88      131.54      7.38 o 
  -1   5  10      293.31      293.12      9.12 o 
   0   5  10        1.78       -0.86      5.15 o 
   1   5  10      288.15      272.73     20.93 o 
   2   5  10      111.30      114.16     15.97 o 
   3   5  10     1054.23     1081.88     19.04 o 
   4   5  10      365.59      345.88     13.19 o 
   5   5  10      218.23      215.28      7.14 o 
   6   5  10       13.97       14.65      4.32 o 
   7   5  10      222.04      231.74     10.01 o 
   8   5  10        4.82        5.02      5.34 o 
   9   5  10       18.61       21.89      5.75 o 
  10   5  10       47.44       43.05     10.59 o 
  11   5  10       22.50       21.41     11.67 o 
  12   5  10        8.73        4.57     12.00 o 
 -11   6  10       16.08        6.70      9.96 o 
 -10   6  10       42.66       35.81     10.59 o 
  -9   6  10       36.38       44.68     10.16 o 
  -8   6  10      137.24      126.76     10.02 o 
  -7   6  10       18.30        9.24      7.57 o 
  -6   6  10      293.92      290.11     17.08 o 
  -5   6  10       19.61        9.57      5.30 o 
  -4   6  10      357.07      366.41     11.15 o 
  -3   6  10      152.67      147.87      7.32 o 
  -2   6  10       75.20       74.70      6.25 o 
  -1   6  10       69.68       59.55      5.15 o 
   0   6  10      315.18      311.50      8.21 o 
   1   6  10       70.76       85.94     14.34 o 
   2   6  10       76.40       73.59     14.61 o 
   3   6  10      155.12      172.26     19.40 o 
   4   6  10      350.43      354.73      9.33 o 
   5   6  10       19.38       22.36      3.65 o 
   6   6  10      291.07      306.72     10.75 o 
   7   6  10       17.88       23.67      5.92 o 
   8   6  10      134.62      127.66     10.45 o 
   9   6  10       36.33       45.53      9.11 o 
  10   6  10       42.94       44.16      9.77 o 
  11   6  10       16.48       16.18     11.62 o 
 -11   7  10       20.67       25.95     10.95 o 
 -10   7  10       17.27       20.57      9.56 o 
  -9   7  10       24.87       26.23      9.64 o 
  -8   7  10      225.92      217.71     11.96 o 
  -7   7  10       77.11       78.94      9.85 o 
  -6   7  10        5.85        1.52      6.95 o 
  -5   7  10       12.89       16.07      6.39 o 
  -4   7  10       71.17       84.34      6.72 o 
  -3   7  10      143.52      140.27      9.11 o 
  -2   7  10      445.97      459.30     13.38 o 
  -1   7  10      410.05      369.33     10.94 o 
   0   7  10      144.96      139.32      9.35 o 
   1   7  10      416.01      349.05     26.58 o 
   2   7  10      439.48      431.70     28.65 o 
   3   7  10      140.51      140.54     18.47 o 
   4   7  10       71.91       71.96      5.09 o 
   5   7  10       11.76       11.85      6.35 o 
   6   7  10        5.57        0.17      5.91 o 
   7   7  10       79.45       90.89      8.97 o 
   8   7  10      229.11      229.34     13.01 o 
   9   7  10       24.86       25.53      9.01 o 
  10   7  10       17.48       29.16      9.25 o 
  11   7  10       20.73       17.54     24.46 o 
 -10   8  10       26.59       20.27     10.44 o 
  -9   8  10       12.65       17.61     14.00 o 
  -8   8  10        1.75        6.05     10.72 o 
  -7   8  10       20.04       19.31      8.16 o 
  -6   8  10       41.51       49.95      8.39 o 
  -5   8  10      318.82      302.67     13.86 o 
  -4   8  10       35.23       26.32      6.70 o 
  -3   8  10       27.19       33.39      6.98 o 
  -2   8  10      418.10      422.96     13.68 o 
  -1   8  10      291.44      282.78     10.83 o 
   0   8  10       13.28       10.69      4.38 o 
   1   8  10      295.80      285.85     25.21 o 
   2   8  10      417.70      422.82     29.31 o 
   3   8  10       28.45       11.30     13.56 o 
   4   8  10       36.17       26.91      7.85 o 
   5   8  10      320.17      293.06     17.60 o 
   6   8  10       42.83       26.34      6.83 o 
   7   8  10       19.29       19.21      7.14 o 
   8   8  10        1.68        0.45      7.28 o 
   9   8  10       13.35       13.16      8.55 o 
  10   8  10       26.99       34.80     12.26 o 
  -9   9  10       18.83       14.83     12.16 o 
  -8   9  10       36.69       29.62     12.56 o 
  -7   9  10        7.14        6.58      8.36 o 
  -6   9  10      153.92      158.51     11.86 o 
  -5   9  10       69.79       83.08      8.89 o 
  -4   9  10      207.51      202.65     23.07 o 
  -3   9  10       52.46       48.48     10.05 o 
  -2   9  10      164.21      187.60     29.12 o 
  -1   9  10      157.49      152.05      8.66 o 
   0   9  10      197.98      186.50      8.57 o 
   1   9  10      158.87      180.29      9.80 o 
   2   9  10      164.67      184.92     22.64 o 
   3   9  10       51.91       52.67      6.56 o 
   4   9  10      209.62      177.41     23.42 o 
   5   9  10       69.69       51.84      7.11 o 
   6   9  10      152.47      155.87     10.17 o 
   7   9  10        6.85        0.61      8.18 o 
   8   9  10       37.13       51.50     11.50 o 
   9   9  10       18.52        9.70     23.90 o 
  -8  10  10        2.95        5.09     11.18 o 
  -7  10  10       35.38       35.41     13.79 o 
  -6  10  10       14.63       14.33      8.47 o 
  -5  10  10       11.73        1.39      7.39 o 
  -4  10  10       14.08       12.03      9.34 o 
  -3  10  10       51.81       43.88      9.99 o 
  -2  10  10       28.73       29.92     14.53 o 
  -1  10  10       47.02       43.65      8.98 o 
   0  10  10       10.28       23.49     14.72 o 
   1  10  10       45.65       65.02     16.91 o 
   2  10  10       29.02       33.62     15.19 o 
   3  10  10       53.56       72.26     17.69 o 
   4  10  10       14.32       12.66     13.01 o 
   5  10  10       12.28        8.80     15.04 o 
   6  10  10       14.97        9.36      8.11 o 
   7  10  10       35.08       47.57     10.51 o 
   8  10  10        2.85       -2.13      9.47 o 
  -7  11  10       42.41       18.78     16.26 o 
  -6  11  10        2.32      -10.41     18.25 o 
  -5  11  10       13.75        9.02      8.26 o 
  -4  11  10       22.52       17.42     10.98 o 
  -3  11  10       42.98       51.52     10.97 o 
  -2  11  10      110.99      107.71     12.51 o 
  -1  11  10       33.76       25.40     15.58 o 
   0  11  10       31.50       63.81     18.62 o 
   1  11  10       34.13       57.97     18.11 o 
   2  11  10      113.83      115.59     21.27 o 
   3  11  10       44.21       19.01     17.02 o 
   4  11  10       21.54       16.48     14.45 o 
   5  11  10       13.58       -3.90     15.15 o 
   6  11  10        2.22        0.42      8.16 o 
   7  11  10       41.94       33.99     14.10 o 
  -5  12  10       11.06       11.80     11.73 o 
  -4  12  10       18.67       29.91     15.23 o 
  -3  12  10       44.15       43.94     11.96 o 
  -2  12  10       25.82       46.79     18.62 o 
  -1  12  10       15.10       22.05     17.41 o 
   0  12  10        0.08      -17.45     13.63 o 
   1  12  10       15.16        8.38     14.96 o 
   2  12  10       26.49       37.28     18.00 o 
   3  12  10       43.22       39.46     18.31 o 
   4  12  10       18.40       25.01     17.72 o 
   5  12  10       10.85       51.54     19.83 o 
  -3  13  10       32.68       50.29     20.37 o 
  -2  13  10        1.76      -13.95     16.13 o 
  -1  13  10       22.43       23.76     18.43 o 
   0  13  10       13.69        4.48     17.10 o 
   1  13  10       21.77       17.72     17.53 o 
   2  13  10        1.66        0.90     16.87 o 
   3  13  10       32.75       41.18     19.71 o 
   1   0  11        5.28       19.77      5.59 o 
   2   0  11        1.29        1.43      4.55 o 
   3   0  11        1.06        7.42      4.90 o 
   4   0  11      460.42      427.83     10.27 o 
   5   0  11       70.80       70.49      4.59 o 
   6   0  11       57.63       49.77      4.99 o 
   7   0  11        0.02       -5.61      3.74 o 
   8   0  11       77.24       61.57      6.27 o 
   9   0  11      100.60      103.38      7.74 o 
  10   0  11        9.01       -3.39      9.55 o 
  11   0  11       18.26       26.42      6.99 o 
  12   0  11       23.46       27.73     10.98 o 
 -12   1  11        3.75      -12.37      9.34 o 
 -11   1  11       15.49       27.60      8.42 o 
 -10   1  11      220.96      222.70     10.92 o 
  -9   1  11      121.97      155.06      9.08 o 
  -8   1  11       17.90       12.69      5.54 o 
  -7   1  11      261.79      259.79     16.31 o 
  -6   1  11        2.78        1.83      4.37 o 
  -5   1  11       49.67       47.98      5.59 o 
  -4   1  11      577.94      589.85     13.36 o 
  -3   1  11      279.73      278.00     10.41 o 
  -2   1  11      350.13      361.26      9.06 o 
  -1   1  11      200.78      205.21     11.27 o 
   0   1  11      208.61      209.78      9.78 o 
   1   1  11      202.92      216.58     14.45 o 
   2   1  11      346.26      343.55     14.04 o 
   3   1  11      274.66      279.41      8.42 o 
   4   1  11      571.60      586.69     11.63 o 
   5   1  11       47.85       43.93      5.60 o 
   6   1  11        2.30       -3.26      3.10 o 
   7   1  11      262.17      253.15     10.39 o 
   8   1  11       18.09       15.88      4.81 o 
   9   1  11      122.26      150.18      8.33 o 
  10   1  11      220.07      227.37     10.39 o 
  11   1  11       15.32       10.25      6.44 o 
  12   1  11        3.81        6.08      9.73 o 
 -12   2  11        6.00       -7.51     10.46 o 
 -11   2  11       28.19       47.19     10.99 o 
 -10   2  11      145.80      149.93     11.23 o 
  -9   2  11       39.01       48.23      8.25 o 
  -8   2  11      107.93      103.48      8.87 o 
  -7   2  11       22.14       17.67      6.22 o 
  -6   2  11      196.86      188.51      8.43 o 
  -5   2  11      514.28      501.14     12.47 o 
  -4   2  11        6.20        4.77      4.39 o 
  -3   2  11       33.61       38.74      5.58 o 
  -2   2  11       52.52       54.95      5.56 o 
  -1   2  11      938.28      919.90     23.72 o 
   0   2  11       10.75        9.21      3.64 o 
   1   2  11      949.37      898.63     17.40 o 
   2   2  11       52.31       55.11      2.80 o 
   3   2  11       33.82       22.66      5.11 o 
   4   2  11        7.03        6.77      2.60 o 
   5   2  11      517.98      525.95     11.33 o 
   6   2  11      194.54      194.32      8.53 o 
   7   2  11       21.30        8.98      5.28 o 
   8   2  11      107.08      106.62      8.22 o 
   9   2  11       38.55       27.30      7.25 o 
  10   2  11      144.73      147.80     10.44 o 
  11   2  11       28.49       39.62      8.45 o 
  12   2  11        6.22      -12.13      8.96 o 
 -12   3  11       13.88       37.16     11.24 o 
 -11   3  11      117.20      126.25     13.73 o 
 -10   3  11       39.57       35.46     10.62 o 
  -9   3  11      153.24      150.16     11.65 o 
  -8   3  11      169.99      154.43     13.20 o 
  -7   3  11       51.14       53.80      7.38 o 
  -6   3  11      155.54      168.37      9.22 o 
  -5   3  11      220.69      225.44     11.10 o 
  -4   3  11      139.97      140.43      8.49 o 
  -3   3  11       80.81       70.40      6.39 o 
  -2   3  11      191.02      186.06      8.25 o 
  -1   3  11      346.79      354.64      9.95 o 
   0   3  11     1070.83     1097.20     20.79 o 
   1   3  11      343.43      366.78     10.51 o 
   2   3  11      194.36      179.58     14.25 o 
   3   3  11       83.16       86.64      4.55 o 
   4   3  11      141.12      138.52      5.17 o 
   5   3  11      220.89      211.62      6.65 o 
   6   3  11      156.29      156.09      6.20 o 
   7   3  11       51.54       49.39      5.29 o 
   8   3  11      173.34      172.25      9.34 o 
   9   3  11      154.79      172.18     10.37 o 
  10   3  11       39.70       28.00      7.80 o 
  11   3  11      115.82      111.38     12.16 o 
  12   3  11       13.93       31.78     21.56 o 
 -12   4  11       13.95       30.01     11.41 o 
 -11   4  11       18.41       20.17     11.33 o 
 -10   4  11       46.81       47.62     12.02 o 
  -9   4  11       73.76       72.19      9.04 o 
  -8   4  11      166.96      162.37      9.32 o 
  -7   4  11      170.48      183.43      9.20 o 
  -6   4  11      306.53      326.17     11.17 o 
  -5   4  11      118.62      142.18      8.27 o 
  -4   4  11       47.37       47.46      5.57 o 
  -3   4  11      118.38      108.32      8.59 o 
  -2   4  11      197.60      194.69      8.21 o 
  -1   4  11      149.65      128.35     10.97 o 
   0   4  11       46.92       69.30      6.67 o 
   1   4  11      146.08      145.29     20.75 o 
   2   4  11      195.27      190.76      7.76 o 
   3   4  11      117.69      115.41      6.76 o 
   4   4  11       46.27       37.67      3.61 o 
   5   4  11      117.52      127.52      6.83 o 
   6   4  11      307.16      320.86      8.26 o 
   7   4  11      168.85      194.19     14.38 o 
   8   4  11      165.28      168.68      8.09 o 
   9   4  11       75.16       73.87      7.63 o 
  10   4  11       46.25       55.73     12.44 o 
  11   4  11       18.13       23.06     11.73 o 
  12   4  11       14.31        8.16     12.17 o 
 -11   5  11        7.21        8.48      9.68 o 
 -10   5  11        2.16        3.12      9.00 o 
  -9   5  11      103.42       97.74     11.95 o 
  -8   5  11      143.71      155.35     10.62 o 
  -7   5  11      284.62      275.80     12.34 o 
  -6   5  11       88.89       86.41      8.87 o 
  -5   5  11      110.35      105.72      7.46 o 
  -4   5  11      103.20      109.69      6.84 o 
  -3   5  11      433.24      435.23     14.01 o 
  -2   5  11       64.43       70.05      6.14 o 
  -1   5  11       49.47       45.13      5.12 o 
   0   5  11       91.40       82.56      6.76 o 
   1   5  11       51.53       47.10      5.77 o 
   2   5  11       62.02       61.79     13.95 o 
   3   5  11      434.33      449.64     13.10 o 
   4   5  11      103.34      101.64      6.97 o 
   5   5  11      108.84      109.92      5.73 o 
   6   5  11       90.11       83.92      8.04 o 
   7   5  11      283.94      288.52     13.20 o 
   8   5  11      141.42      164.14      9.92 o 
   9   5  11      102.43       85.76     10.25 o 
  10   5  11        2.05       12.31     11.38 o 
  11   5  11        7.16        1.91     11.32 o 
 -11   6  11        0.49        1.86     12.19 o 
 -10   6  11       73.45       59.51     11.84 o 
  -9   6  11       20.72       12.79      9.20 o 
  -8   6  11       27.69       38.98      7.79 o 
  -7   6  11       84.99       60.72      9.64 o 
  -6   6  11      142.21      139.03     10.47 o 
  -5   6  11       28.18       24.45     15.61 o 
  -4   6  11       93.93       94.77      9.68 o 
  -3   6  11      353.90      354.66     10.23 o 
  -2   6  11       98.05      103.87      7.19 o 
  -1   6  11        3.15        1.94      4.06 o 
   0   6  11       62.43       57.80      4.57 o 
   1   6  11        3.65       -0.08      9.93 o 
   2   6  11      101.32       83.10     15.39 o 
   3   6  11      354.47      349.95     16.80 o 
   4   6  11       92.87      109.03      5.62 o 
   5   6  11       28.86       32.03      5.10 o 
   6   6  11      144.11      150.99      9.69 o 
   7   6  11       84.20       83.30     12.26 o 
   8   6  11       28.10       32.19      8.25 o 
   9   6  11       20.92       23.65      9.20 o 
  10   6  11       74.37       90.32     18.00 o 
  11   6  11        0.50      -21.20     14.51 o 
 -10   7  11       21.72        8.07     10.07 o 
  -9   7  11        1.21        2.93      8.54 o 
  -8   7  11      150.20      135.81     12.84 o 
  -7   7  11       65.27       49.60      9.25 o 
  -6   7  11        1.60       -6.43      6.64 o 
  -5   7  11      148.10      140.87     10.18 o 
  -4   7  11      400.52      392.04     13.99 o 
  -3   7  11        6.66       12.32      4.65 o 
  -2   7  11       60.41       38.46     11.62 o 
  -1   7  11       58.31       63.35      5.92 o 
   0   7  11       47.61       41.39      4.98 o 
   1   7  11       60.15       65.06     15.00 o 
   2   7  11       59.82       30.27     14.02 o 
   3   7  11        7.54       15.27     12.74 o 
   4   7  11      402.27      400.89     12.65 o 
   5   7  11      148.48      131.89      7.01 o 
   6   7  11        1.41        1.41      6.03 o 
   7   7  11       66.04       50.87      9.14 o 
   8   7  11      151.70      171.90     11.80 o 
   9   7  11        1.32       -1.96      7.74 o 
  10   7  11       21.90       10.77     23.65 o 
  -9   8  11        5.06       11.62      9.36 o 
  -8   8  11       48.64       47.70     12.62 o 
  -7   8  11       25.25       29.37      8.97 o 
  -6   8  11        2.53      -10.51      7.25 o 
  -5   8  11       26.22       32.77      7.55 o 
  -4   8  11       25.76       13.97      9.01 o 
  -3   8  11       60.99       52.03      9.99 o 
  -2   8  11      202.89      206.84     10.52 o 
  -1   8  11       34.86       52.04      8.41 o 
   0   8  11        6.89       13.78      4.33 o 
   1   8  11       34.39       33.46     15.15 o 
   2   8  11      202.59      181.58     22.05 o 
   3   8  11       60.01       67.86     16.79 o 
   4   8  11       25.65       25.53      4.03 o 
   5   8  11       25.86       43.18      7.86 o 
   6   8  11        2.37       -6.73      6.81 o 
   7   8  11       25.69       24.72      7.57 o 
   8   8  11       48.80       50.10      9.35 o 
   9   8  11        4.96        6.60      8.52 o 
  -9   9  11        4.93        3.55     11.98 o 
  -8   9  11       38.61       26.96     14.84 o 
  -7   9  11       30.74       24.54     12.06 o 
  -6   9  11       87.54      105.89     12.11 o 
  -5   9  11        4.06        8.49      7.36 o 
  -4   9  11        4.34       -8.63      6.15 o 
  -3   9  11       17.55       13.33      8.85 o 
  -2   9  11      233.18      235.50     14.76 o 
  -1   9  11       85.48       77.96     17.65 o 
   0   9  11       31.42       40.61      5.43 o 
   1   9  11       85.37       55.44     17.06 o 
   2   9  11      231.12      232.31     25.41 o 
   3   9  11       17.78       20.61     15.39 o 
   4   9  11        4.18        0.70      5.57 o 
   5   9  11        3.84       -3.93      5.30 o 
   6   9  11       85.97       78.28     14.12 o 
   7   9  11       30.36       18.93      8.97 o 
   8   9  11       38.75       29.92     10.96 o 
   9   9  11        4.89        8.95     10.89 o 
  -8  10  11        8.59       18.68     12.86 o 
  -7  10  11       30.17       20.02     21.56 o 
  -6  10  11        4.53       -9.18      7.78 o 
  -5  10  11       17.26        9.79      7.65 o 
  -4  10  11       19.55        0.32     13.61 o 
  -3  10  11       15.62       -2.69      9.34 o 
  -2  10  11       22.82       24.70      9.04 o 
  -1  10  11       55.42       53.97      9.31 o 
   0  10  11      113.26      115.78      9.69 o 
   1  10  11       56.19       68.33     18.62 o 
   2  10  11       22.26       42.34     16.32 o 
   3  10  11       16.09        3.08     14.80 o 
   4  10  11       18.77        5.57     15.23 o 
   5  10  11       17.39       19.90      7.44 o 
   6  10  11        4.84       -3.81      7.55 o 
   7  10  11       30.90       27.84     21.19 o 
   8  10  11        8.40       -1.72     13.75 o 
  -6  11  11        8.44        9.05     12.18 o 
  -5  11  11       22.03       24.81      9.49 o 
  -4  11  11       17.52        1.30     10.28 o 
  -3  11  11        6.19        8.40      9.77 o 
  -2  11  11       26.27       23.29      9.65 o 
  -1  11  11       24.06       27.80      9.04 o 
   0  11  11      203.35      190.34     25.48 o 
   1  11  11       24.16       14.37     16.32 o 
   2  11  11       27.33       49.82     18.58 o 
   3  11  11        6.41        2.10     14.88 o 
   4  11  11       18.25       25.52     17.61 o 
   5  11  11       22.10       30.22      8.35 o 
   6  11  11        8.78       -1.20      8.32 o 
  -4  12  11       20.45       37.08     21.39 o 
  -3  12  11       20.48       14.79     28.50 o 
  -2  12  11        6.59       22.35     10.05 o 
  -1  12  11       27.98       22.63     18.35 o 
   0  12  11       12.52       15.85     18.08 o 
   1  12  11       26.89       18.15     17.53 o 
   2  12  11        6.69        2.77     16.87 o 
   3  12  11       20.74       29.61     19.48 o 
   4  12  11       20.40       23.06     17.76 o 
   0   0  12     1063.80      675.57     24.82 o 
   1   0  12      228.87      209.58     12.10 o 
   2   0  12       37.16       32.47      6.97 o 
   3   0  12       40.12       48.32      9.58 o 
   4   0  12      293.90      257.10     13.45 o 
   5   0  12        5.95        0.00      3.45 o 
   6   0  12      112.14      132.79      7.53 o 
   7   0  12       16.69       11.77      4.64 o 
   8   0  12        7.77        4.31      4.92 o 
   9   0  12       20.64       21.71      5.99 o 
  10   0  12        2.04        6.53      6.02 o 
  11   0  12        0.61        5.50      6.60 o 
  12   0  12        1.17       -3.10      9.73 o 
 -12   1  12       27.09       47.30     11.96 o 
 -11   1  12        7.04       -2.92      9.35 o 
 -10   1  12       32.00       39.44      8.23 o 
  -9   1  12      113.32      113.17      9.48 o 
  -8   1  12      186.51      198.32     10.65 o 
  -7   1  12        3.30        5.22      5.61 o 
  -6   1  12      345.77      366.35     11.09 o 
  -5   1  12       82.55       76.06      5.83 o 
  -4   1  12       50.95       54.88      5.46 o 
  -3   1  12       63.24       64.25      4.92 o 
  -2   1  12      159.06      188.11      9.23 o 
  -1   1  12       26.45       19.76      6.75 o 
   0   1  12      480.93      436.41     10.62 o 
   1   1  12       24.79       16.67      4.63 o 
   2   1  12      160.22      155.50     10.55 o 
   3   1  12       64.98       82.00      6.90 o 
   4   1  12       49.42       56.19      5.50 o 
   5   1  12       81.85       72.81      5.66 o 
   6   1  12      348.30      353.10     11.82 o 
   7   1  12        3.50        5.28      3.98 o 
   8   1  12      187.03      187.58      8.31 o 
   9   1  12      113.25      124.70     10.75 o 
  10   1  12       32.02       35.45      6.54 o 
  11   1  12        7.07        9.19      6.36 o 
  12   1  12       27.41       34.75     19.59 o 
 -12   2  12       14.24        3.70     10.68 o 
 -11   2  12       29.90       28.91     10.89 o 
 -10   2  12       28.61       14.64      8.17 o 
  -9   2  12      135.45      138.01     11.94 o 
  -8   2  12       36.90       32.64      7.31 o 
  -7   2  12       17.58       12.43      6.31 o 
  -6   2  12      336.30      360.27     12.46 o 
  -5   2  12       26.46       26.82      5.14 o 
  -4   2  12      132.86      128.04      7.95 o 
  -3   2  12       15.70       16.49      5.01 o 
  -2   2  12       78.62       93.40      6.59 o 
  -1   2  12       54.65       56.69      5.29 o 
   0   2  12        0.34       -2.15      2.47 o 
   1   2  12       53.82       64.33      7.68 o 
   2   2  12       80.69       90.60      5.41 o 
   3   2  12       16.87       15.55      4.05 o 
   4   2  12      132.45      131.36      5.84 o 
   5   2  12       27.05       15.23      4.26 o 
   6   2  12      336.90      334.63     10.17 o 
   7   2  12       17.08       17.11      7.10 o 
   8   2  12       36.50       25.41      6.51 o 
   9   2  12      135.39      135.69      9.95 o 
  10   2  12       28.16       14.10      8.85 o 
  11   2  12       30.33       39.56     10.39 o 
  12   2  12       14.45       13.29     13.43 o 
 -11   3  12        5.54       -8.80      9.64 o 
 -10   3  12       49.93       51.80     13.83 o 
  -9   3  12       87.71      102.79      9.92 o 
  -8   3  12       80.84       80.69      8.85 o 
  -7   3  12      409.47      406.79     14.43 o 
  -6   3  12        8.71       16.65      6.18 o 
  -5   3  12      155.92      155.91      8.80 o 
  -4   3  12      108.04       99.62      8.15 o 
  -3   3  12      236.65      222.43     20.30 o 
  -2   3  12      147.88      154.61      8.25 o 
  -1   3  12      533.66      499.76     12.89 o 
   0   3  12       37.20       56.28     15.35 o 
   1   3  12      534.52      504.09     12.93 o 
   2   3  12      151.07      155.11      7.68 o 
   3   3  12      236.89      237.54      6.98 o 
   4   3  12      104.61      105.85      4.45 o 
   5   3  12      155.62      132.78      8.40 o 
   6   3  12        7.89        5.03      3.99 o 
   7   3  12      407.35      390.67     12.51 o 
   8   3  12       80.43       75.96      7.78 o 
   9   3  12       88.66       87.83     10.08 o 
  10   3  12       49.45       39.17     16.40 o 
  11   3  12        5.39        1.99     17.30 o 
 -11   4  12       12.61       11.74     10.25 o 
 -10   4  12        8.63        3.61      9.22 o 
  -9   4  12        4.00       10.05      8.83 o 
  -8   4  12       47.19       45.75      8.07 o 
  -7   4  12      399.68      384.69     13.54 o 
  -6   4  12       51.93       49.38      7.45 o 
  -5   4  12      223.02      219.79     11.70 o 
  -4   4  12       14.20        5.55      7.75 o 
  -3   4  12      227.83      223.71     11.49 o 
  -2   4  12        0.77       -7.59      8.86 o 
  -1   4  12      442.16      437.78     11.37 o 
   0   4  12      120.19      125.06      9.05 o 
   1   4  12      440.94      466.26     22.94 o 
   2   4  12        0.73        0.54      4.27 o 
   3   4  12      223.28      215.04     14.33 o 
   4   4  12       14.11        8.15      4.07 o 
   5   4  12      228.53      245.37      6.69 o 
   6   4  12       52.53       43.42      6.04 o 
   7   4  12      402.28      436.88     20.64 o 
   8   4  12       47.66       44.32      6.51 o 
   9   4  12        4.01        0.29     16.07 o 
  10   4  12        8.71        7.13     22.79 o 
  11   4  12       12.96       -7.32     11.53 o 
 -11   5  12       17.99       12.27     10.47 o 
 -10   5  12        1.56        4.97      9.48 o 
  -9   5  12       22.47       29.56      9.81 o 
  -8   5  12       14.75       27.31      9.15 o 
  -7   5  12        4.13        0.95      6.52 o 
  -6   5  12       94.14      109.36      9.95 o 
  -5   5  12       83.12       80.34      8.62 o 
  -4   5  12      329.92      327.21     11.13 o 
  -3   5  12       42.76       40.69      5.29 o 
  -2   5  12       14.98       19.06      4.66 o 
  -1   5  12      167.27      152.38     16.05 o 
   0   5  12      385.38      374.95     13.96 o 
   1   5  12      168.75      150.44      8.77 o 
   2   5  12       15.55       13.53      4.19 o 
   3   5  12       42.60       46.24      5.36 o 
   4   5  12      330.03      346.34     13.05 o 
   5   5  12       83.44       90.49      6.40 o 
   6   5  12       96.47       82.87      8.30 o 
   7   5  12        4.26        2.68      6.35 o 
   8   5  12       15.07       24.64     10.24 o 
   9   5  12       22.81       30.52     27.85 o 
  10   5  12        1.60        9.77     11.25 o 
  11   5  12       18.21        8.77     12.17 o 
 -10   6  12        7.13       19.31     10.41 o 
  -9   6  12        0.65        7.01      9.14 o 
  -8   6  12       84.97       75.80     11.23 o 
  -7   6  12       91.77      103.29     10.73 o 
  -6   6  12      115.03      103.27     10.03 o 
  -5   6  12      319.04      316.41     13.55 o 
  -4   6  12       72.64       72.40     11.41 o 
  -3   6  12       28.54       30.43      5.25 o 
  -2   6  12        6.05       10.10      3.92 o 
  -1   6  12      502.51      493.33     13.19 o 
   0   6  12        4.94       -6.40      5.11 o 
   1   6  12      501.26      507.23     31.65 o 
   2   6  12        5.97        4.21     12.27 o 
   3   6  12       27.56       20.48      8.02 o 
   4   6  12       72.16       73.57      5.85 o 
   5   6  12      314.52      294.32     12.11 o 
   6   6  12      116.36      125.04      9.27 o 
   7   6  12       90.68       96.51      9.36 o 
   8   6  12       83.38       86.38      9.58 o 
   9   6  12        0.64       -4.65      9.84 o 
  10   6  12        6.79       17.49     11.28 o 
 -10   7  12        4.85       12.80     14.14 o 
  -9   7  12       41.46       51.11     11.10 o 
  -8   7  12       28.57       35.74     10.00 o 
  -7   7  12       70.61       64.62     10.00 o 
  -6   7  12       18.07       14.37      7.75 o 
  -5   7  12       18.20       24.88      7.20 o 
  -4   7  12      191.04      189.53     12.24 o 
  -3   7  12      195.83      197.12      9.91 o 
  -2   7  12      306.31      300.39     11.64 o 
  -1   7  12       34.35       30.66      5.39 o 
   0   7  12      134.59      128.97      6.46 o 
   1   7  12       35.01       18.15     13.01 o 
   2   7  12      306.57      297.23     25.84 o 
   3   7  12      193.59      185.86     21.98 o 
   4   7  12      190.19      196.87     12.20 o 
   5   7  12       17.79       18.64      8.88 o 
   6   7  12       18.68       24.47      6.75 o 
   7   7  12       71.66       57.75      8.43 o 
   8   7  12       28.18       11.46      9.79 o 
   9   7  12       40.74       58.33     12.26 o 
  10   7  12        4.87       -1.47     10.54 o 
  -9   8  12       36.27       51.53     11.53 o 
  -8   8  12       19.92       17.47     12.35 o 
  -7   8  12       15.75        8.00     10.49 o 
  -6   8  12       28.38       18.19      8.38 o 
  -5   8  12       34.36       25.20      7.59 o 
  -4   8  12       42.63       42.22     11.48 o 
  -3   8  12      183.12      167.19     18.65 o 
  -2   8  12       64.47       76.71      9.83 o 
  -1   8  12       13.96       16.68      9.17 o 
   0   8  12       11.68        9.46      4.28 o 
   1   8  12       13.95       14.06     14.80 o 
   2   8  12       65.64       48.66     16.95 o 
   3   8  12      183.23      138.98     21.04 o 
   4   8  12       43.10       51.84     10.61 o 
   5   8  12       35.07       34.83      8.68 o 
   6   8  12       28.61       15.91      6.58 o 
   7   8  12       15.94       16.81      7.57 o 
   8   8  12       19.32       21.96     12.44 o 
   9   8  12       36.37       57.60     12.50 o 
  -8   9  12        3.02       24.69     14.98 o 
  -7   9  12        0.17       -9.93     11.03 o 
  -6   9  12        2.25       -0.88      8.20 o 
  -5   9  12        6.57       -5.08      7.24 o 
  -4   9  12       15.79       27.13     12.98 o 
  -3   9  12       88.10       89.22     11.37 o 
  -2   9  12       40.67       45.64      9.57 o 
  -1   9  12       75.64       65.06      9.23 o 
   0   9  12        1.73       -8.14      6.16 o 
   1   9  12       78.09       62.10     17.49 o 
   2   9  12       40.16       87.46     19.63 o 
   3   9  12       86.55      123.69     21.82 o 
   4   9  12       16.00       19.60     15.91 o 
   5   9  12        6.52       15.59      6.07 o 
   6   9  12        2.21       -1.03      6.40 o 
   7   9  12        0.13      -13.14      8.76 o 
   8   9  12        2.95        5.84      9.85 o 
  -7  10  12       14.04       10.72     12.07 o 
  -6  10  12        9.16       -2.58     11.22 o 
  -5  10  12       11.55       25.13     12.33 o 
  -4  10  12        3.89       -6.28      9.61 o 
  -3  10  12       16.95        9.04      9.37 o 
  -2  10  12       13.50       10.86     12.52 o 
  -1  10  12       22.76       15.68      8.26 o 
   0  10  12        6.65        4.06      6.56 o 
   1  10  12       23.12        3.47     14.30 o 
   2  10  12       13.46        2.06     15.31 o 
   3  10  12       16.41       35.96     18.31 o 
   4  10  12        4.09       -0.66     14.76 o 
   5  10  12       11.85       19.79      7.23 o 
   6  10  12        9.47       19.37      8.37 o 
   7  10  12       14.10       25.88     10.15 o 
  -5  11  12        6.56        0.47     10.92 o 
  -4  11  12       14.55        7.88     10.77 o 
  -3  11  12       12.25       17.31     10.42 o 
  -2  11  12       19.96        8.29      9.10 o 
  -1  11  12       56.41       60.01     10.13 o 
   0  11  12       28.98       15.58     17.06 o 
   1  11  12       57.28       75.46     20.92 o 
   2  11  12       20.54        3.66     14.57 o 
   3  11  12       12.05        5.10     16.44 o 
   4  11  12       14.86       37.79     18.27 o 
   5  11  12        6.59       17.14      7.42 o 
  -3  12  12       12.90        6.97     10.85 o 
  -2  12  12       31.78       47.49     16.67 o 
  -1  12  12        5.27      -10.79     16.44 o 
   0  12  12        2.69      -20.02     15.19 o 
   1  12  12        4.98      -18.97     15.54 o 
   2  12  12       31.50       48.77     20.53 o 
   3  12  12       13.40       13.13     18.70 o 
   1   0  13       33.87       25.40      5.69 o 
   2   0  13        0.17       -0.88      5.86 o 
   3   0  13      469.65      433.43     14.33 o 
   4   0  13       67.45       61.75      7.63 o 
   5   0  13      233.82      264.98     11.13 o 
   6   0  13      529.32      502.07     12.84 o 
   7   0  13       34.67       32.95      5.55 o 
   8   0  13      323.98      310.49     10.78 o 
   9   0  13        4.95        0.54      6.21 o 
  10   0  13       63.82       63.18      7.35 o 
  11   0  13        8.95        1.37     11.87 o 
 -11   1  13       29.30       37.47     11.28 o 
 -10   1  13        7.76        3.67      7.17 o 
  -9   1  13       34.18       34.30      9.59 o 
  -8   1  13        7.39        3.62      6.31 o 
  -7   1  13       34.14       34.84      6.60 o 
  -6   1  13       57.01       59.03      6.60 o 
  -5   1  13      334.30      345.08     10.41 o 
  -4   1  13       67.11       77.97     12.47 o 
  -3   1  13       95.83       76.95      7.76 o 
  -2   1  13      368.04      378.37     13.40 o 
  -1   1  13      301.72      291.98     14.97 o 
   0   1  13      724.71      735.05     22.51 o 
   1   1  13      300.30      310.07     10.42 o 
   2   1  13      365.25      364.40     15.94 o 
   3   1  13       93.39       81.66      7.25 o 
   4   1  13       66.96       77.85      8.65 o 
   5   1  13      334.64      345.54     10.53 o 
   6   1  13       57.28       60.94      6.84 o 
   7   1  13       33.86       32.01      6.68 o 
   8   1  13        7.66        5.35      6.43 o 
   9   1  13       33.81       55.00      8.23 o 
  10   1  13        7.74        9.99      9.87 o 
  11   1  13       29.34       32.91      9.91 o 
 -11   2  13       15.21       28.48     11.03 o 
 -10   2  13        4.36        2.72      7.51 o 
  -9   2  13       26.38       31.87      7.86 o 
  -8   2  13       32.81        8.39      6.71 o 
  -7   2  13        0.70       -2.30      5.68 o 
  -6   2  13       21.88       22.89      6.12 o 
  -5   2  13      241.56      259.47      9.72 o 
  -4   2  13      824.95      855.42     17.95 o 
  -3   2  13      629.79      649.86     16.51 o 
  -2   2  13       32.55       38.68      5.21 o 
  -1   2  13      187.62      185.22      5.86 o 
   0   2  13       94.12       80.05     10.91 o 
   1   2  13      185.37      185.74     13.37 o 
   2   2  13       32.81       25.16      7.48 o 
   3   2  13      630.11      650.47     15.76 o 
   4   2  13      827.78      894.15     19.86 o 
   5   2  13      241.37      268.87      9.80 o 
   6   2  13       22.73       13.49      5.49 o 
   7   2  13        0.67       -8.23      5.49 o 
   8   2  13       33.26       26.91      9.52 o 
   9   2  13       26.79       24.72      8.57 o 
  10   2  13        4.38       -3.45     24.37 o 
  11   2  13       15.28       20.79     25.69 o 
 -11   3  13       12.16       11.69     11.72 o 
 -10   3  13       15.03       14.07     10.33 o 
  -9   3  13       17.00       21.26      7.72 o 
  -8   3  13      177.59      174.95     11.23 o 
  -7   3  13       15.74       19.28      7.04 o 
  -6   3  13      300.18      297.53     12.31 o 
  -5   3  13      172.60      169.44      9.88 o 
  -4   3  13      210.21      180.16     10.56 o 
  -3   3  13       43.37       28.91      6.36 o 
  -2   3  13      317.43      301.85     15.40 o 
  -1   3  13       71.38       64.96      8.78 o 
   0   3  13        7.21        1.42      4.25 o 
   1   3  13       70.56       76.86      5.99 o 
   2   3  13      314.88      288.74      9.60 o 
   3   3  13       43.36       39.31      4.05 o 
   4   3  13      211.50      195.11      5.80 o 
   5   3  13      173.82      181.15      7.02 o 
   6   3  13      299.52      290.91     13.26 o 
   7   3  13       15.78       27.08      7.28 o 
   8   3  13      179.30      191.87     29.74 o 
   9   3  13       17.33       -2.81     17.06 o 
  10   3  13       14.89        3.28     11.21 o 
  11   3  13       12.17        8.46     12.04 o 
 -10   4  13       14.37       10.64      9.75 o 
  -9   4  13       18.90       35.74     10.24 o 
  -8   4  13       18.25       15.04      7.26 o 
  -7   4  13      101.14      101.94      9.33 o 
  -6   4  13      224.85      246.32     11.75 o 
  -5   4  13      158.24      171.82      9.88 o 
  -4   4  13       70.88       76.36     10.56 o 
  -3   4  13       68.76       65.75     11.53 o 
  -2   4  13        5.61        8.19      5.02 o 
  -1   4  13      488.84      465.48     15.23 o 
   0   4  13      195.83      184.04     11.73 o 
   1   4  13      487.90      471.52     13.25 o 
   2   4  13        5.80       10.35      4.41 o 
   3   4  13       69.88       65.19      6.17 o 
   4   4  13       70.52       70.18      4.49 o 
   5   4  13      158.24      171.88      7.48 o 
   6   4  13      223.59      236.59      9.32 o 
   7   4  13       99.64       86.38     11.90 o 
   8   4  13       18.63       23.13     10.39 o 
   9   4  13       19.44       39.54     32.90 o 
  10   4  13       14.17       15.43     13.91 o 
 -10   5  13       17.33       33.29     10.83 o 
  -9   5  13       80.41       79.51     11.39 o 
  -8   5  13        3.50        4.51     11.80 o 
  -7   5  13       65.85       59.43      7.37 o 
  -6   5  13      112.89      119.78      9.43 o 
  -5   5  13       28.30       20.26      7.29 o 
  -4   5  13       50.84       48.33      7.53 o 
  -3   5  13        4.79        1.55      5.05 o 
  -2   5  13       82.85       87.81      6.80 o 
  -1   5  13        0.93        0.08      4.77 o 
   0   5  13       15.58       17.68     11.34 o 
   1   5  13        0.98        6.52      6.14 o 
   2   5  13       81.37       83.05      6.19 o 
   3   5  13        4.83        0.03      4.28 o 
   4   5  13       51.00       46.20      5.12 o 
   5   5  13       28.30       19.16      5.91 o 
   6   5  13      112.18      105.08      8.84 o 
   7   5  13       65.05       55.99     15.17 o 
   8   5  13        3.76       -7.30      8.89 o 
   9   5  13       80.20       69.51     12.88 o 
  10   5  13       16.90       -5.79     11.07 o 
  -9   6  13        3.05        2.70     10.39 o 
  -8   6  13        0.01        9.08     10.11 o 
  -7   6  13       43.78       33.95      7.83 o 
  -6   6  13       31.25       28.38      8.48 o 
  -5   6  13        1.07        7.27      6.87 o 
  -4   6  13        2.00       -8.85      5.90 o 
  -3   6  13       45.04       49.82      6.84 o 
  -2   6  13       71.39       67.62      6.38 o 
  -1   6  13      183.05      204.25     12.13 o 
   0   6  13      211.27      232.24     11.96 o 
   1   6  13      184.26      192.46     13.21 o 
   2   6  13       70.88      102.42     18.27 o 
   3   6  13       46.20       39.67      6.10 o 
   4   6  13        2.00       -6.76      6.17 o 
   5   6  13        1.02       -7.84      5.23 o 
   6   6  13       31.24       21.82      6.91 o 
   7   6  13       43.92       32.78      7.67 o 
   8   6  13        0.01      -10.12     10.63 o 
   9   6  13        3.30       -0.75     13.13 o 
  -9   7  13        4.18        9.12     10.44 o 
  -8   7  13       34.16       32.60     10.30 o 
  -7   7  13       31.75       62.01     13.03 o 
  -6   7  13       38.91       42.85      8.88 o 
  -5   7  13       21.76       12.96      7.32 o 
  -4   7  13       84.02      106.77     19.85 o 
  -3   7  13      319.33      325.18     12.79 o 
  -2   7  13      206.57      187.96      9.06 o 
  -1   7  13      160.89      143.81     10.80 o 
   0   7  13      133.24      143.18     13.17 o 
   1   7  13      160.64      152.46     21.90 o 
   2   7  13      205.50      200.78     23.14 o 
   3   7  13      322.22      319.51     30.79 o 
   4   7  13       83.71       89.28      6.82 o 
   5   7  13       21.98       27.76      6.25 o 
   6   7  13       39.34       52.99     14.24 o 
   7   7  13       32.22       39.34      8.03 o 
   8   7  13       33.93       23.89     11.30 o 
   9   7  13        4.22       -8.39      9.70 o 
  -8   8  13       15.80       13.88      9.96 o 
  -7   8  13        1.31       16.30     14.37 o 
  -6   8  13       50.46       61.37      9.88 o 
  -5   8  13       11.63       21.74      7.86 o 
  -4   8  13       45.62       54.21      8.13 o 
  -3   8  13       26.95       32.21      6.66 o 
  -2   8  13       57.03       55.45      9.87 o 
  -1   8  13      112.11      116.27     15.45 o 
   0   8  13       35.48       44.43      7.19 o 
   1   8  13      110.96      139.32     21.82 o 
   2   8  13       56.08       36.46     17.18 o 
   3   8  13       27.57       -0.62     14.69 o 
   4   8  13       46.65       63.25     17.26 o 
   5   8  13       11.35        3.18      7.63 o 
   6   8  13       49.40       70.35      9.71 o 
   7   8  13        1.29       -3.73      7.38 o 
   8   8  13       15.81       24.38     10.61 o 
  -7   9  13       17.86       17.06     15.80 o 
  -6   9  13        3.20        1.25      8.55 o 
  -5   9  13       20.64        5.98      7.69 o 
  -4   9  13       12.31        5.21      9.23 o 
  -3   9  13       71.51       58.35     11.18 o 
  -2   9  13       67.18       69.68     10.63 o 
  -1   9  13       54.31       42.31     21.08 o 
   0   9  13      106.45      100.75     19.85 o 
   1   9  13       53.42       36.70     16.52 o 
   2   9  13       66.53       67.47     19.75 o 
   3   9  13       71.77       62.76     19.60 o 
   4   9  13       12.60       10.83     15.54 o 
   5   9  13       20.03       15.97      5.91 o 
   6   9  13        3.25        2.20     11.68 o 
   7   9  13       17.53       16.09      9.20 o 
  -6  10  13        5.53       -0.57     10.66 o 
  -5  10  13        4.99       -1.43     10.53 o 
  -4  10  13        0.23       -1.70     10.05 o 
  -3  10  13        1.84       -2.03      8.67 o 
  -2  10  13       15.06       24.82      9.09 o 
  -1  10  13        0.43       -4.89     10.15 o 
   0  10  13      140.80      127.45     11.90 o 
   1  10  13        0.45      -13.95     13.98 o 
   2  10  13       15.09       11.92     15.89 o 
   3  10  13        1.78        2.57     16.21 o 
   4  10  13        0.31       -9.66     14.57 o 
   5  10  13        4.93       -3.74     16.40 o 
   6  10  13        5.20        1.77      7.94 o 
  -4  11  13        4.88       -6.88     10.45 o 
  -3  11  13        9.58        6.87     10.54 o 
  -2  11  13       27.01       46.96     19.05 o 
  -1  11  13       62.87       73.63     17.16 o 
   0  11  13        0.72      -14.22     15.11 o 
   1  11  13       63.75       25.75     18.27 o 
   2  11  13       27.18        8.02     17.65 o 
   3  11  13        9.48       10.32     15.93 o 
   4  11  13        4.91       17.69     18.50 o 
   0   0  14        3.64       -5.82      5.12 o 
   1   0  14      196.67      190.10     13.81 o 
   2   0  14       27.32       21.44      6.38 o 
   3   0  14      165.37      198.94     10.59 o 
   4   0  14        9.45        4.50      6.48 o 
   5   0  14      242.43      243.16     12.65 o 
   6   0  14       20.68       22.59      7.80 o 
   7   0  14       15.53       -0.29      8.29 o 
   8   0  14        4.35       10.23      8.63 o 
   9   0  14        0.21        1.90     10.81 o 
  10   0  14        5.61        6.65     11.52 o 
 -10   1  14        2.62        2.98     11.57 o 
  -9   1  14       94.66       88.18      9.05 o 
  -8   1  14        1.09       -6.67      5.74 o 
  -7   1  14       26.46       12.08      5.79 o 
  -6   1  14       66.09       60.35      8.51 o 
  -5   1  14      494.31      477.16     16.11 o 
  -4   1  14      147.15      181.86     11.10 o 
  -3   1  14       91.92       88.56      8.81 o 
  -2   1  14      184.54      148.13      9.72 o 
  -1   1  14       92.39       88.83      8.04 o 
   0   1  14      115.62      131.29     10.98 o 
   1   1  14       93.79       94.71     10.82 o 
   2   1  14      183.70      166.24      8.74 o 
   3   1  14       92.68       67.43     17.34 o 
   4   1  14      147.32      171.56     10.18 o 
   5   1  14      493.66      456.02     16.24 o 
   6   1  14       65.90       61.11      8.77 o 
   7   1  14       26.47       24.38      7.67 o 
   8   1  14        1.12        4.41      7.06 o 
   9   1  14       94.35      105.58     12.04 o 
  10   1  14        2.55        5.28     10.96 o 
 -10   2  14        1.75        8.74      7.62 o 
  -9   2  14       11.79       13.98      7.22 o 
  -8   2  14       15.81       16.63      7.58 o 
  -7   2  14      270.14      281.73     18.19 o 
  -6   2  14       57.99       59.79      7.13 o 
  -5   2  14       57.92       53.83      7.55 o 
  -4   2  14       71.51       72.67      6.55 o 
  -3   2  14       14.16       15.28      4.75 o 
  -2   2  14      226.44      214.14      8.61 o 
  -1   2  14       78.12       85.49     11.51 o 
   0   2  14       81.19       91.23      9.93 o 
   1   2  14       78.79       84.03     16.93 o 
   2   2  14      227.63      221.53     13.69 o 
   3   2  14       13.86       20.02      5.31 o 
   4   2  14       71.64       69.34     10.35 o 
   5   2  14       57.48       41.88      7.17 o 
   6   2  14       57.43       74.06      8.17 o 
   7   2  14      270.22      288.58     13.82 o 
   8   2  14       15.65       13.65     15.54 o 
   9   2  14       12.13       10.11     23.49 o 
  10   2  14        1.78       13.24     11.89 o 
 -10   3  14       44.03       49.51     14.20 o 
  -9   3  14        5.01        7.92      7.43 o 
  -8   3  14       74.88       62.34      8.62 o 
  -7   3  14       24.61       23.12      7.88 o 
  -6   3  14      127.66      119.11      9.09 o 
  -5   3  14        7.86       10.96      5.96 o 
  -4   3  14      105.45      110.71      7.87 o 
  -3   3  14       54.85       56.83      7.70 o 
  -2   3  14       58.66       52.31      8.62 o 
  -1   3  14      573.65      577.92     14.83 o 
   0   3  14      343.12      325.35     10.97 o 
   1   3  14      573.32      573.33     14.04 o 
   2   3  14       57.80       54.50      8.53 o 
   3   3  14       54.99       59.34      6.06 o 
   4   3  14      105.79      119.20      9.66 o 
   5   3  14        7.45        5.54      5.73 o 
   6   3  14      126.33      132.44      9.36 o 
   7   3  14       24.43       11.99      9.54 o 
   8   3  14       74.57       58.82     12.09 o 
   9   3  14        5.08        2.80     10.54 o 
  10   3  14       44.04       34.17     12.67 o 
 -10   4  14        6.46       15.12     10.66 o 
  -9   4  14       16.25       13.60     10.10 o 
  -8   4  14       45.88       60.11     11.06 o 
  -7   4  14      115.38      109.58      9.55 o 
  -6   4  14       12.15       16.84      7.19 o 
  -5   4  14       70.21       64.31      7.78 o 
  -4   4  14       47.84       41.06     12.33 o 
  -3   4  14       55.24       56.08     10.02 o 
  -2   4  14       28.65        7.46      7.77 o 
  -1   4  14       60.20       64.29      9.28 o 
   0   4  14      291.89      297.76     11.38 o 
   1   4  14       60.43       62.04      6.48 o 
   2   4  14       29.18       31.61      5.49 o 
   3   4  14       55.55       62.77      4.65 o 
   4   4  14       49.08       49.46      8.09 o 
   5   4  14       69.10       68.93      7.08 o 
   6   4  14       12.33        7.36      8.20 o 
   7   4  14      114.61      125.63     24.51 o 
   8   4  14       45.92       25.03     10.95 o 
   9   4  14       16.08       14.58     11.17 o 
  10   4  14        6.34       -6.02     10.81 o 
  -9   5  14        1.15        6.92      9.26 o 
  -8   5  14       23.15       18.99      9.57 o 
  -7   5  14        0.60        4.34      6.72 o 
  -6   5  14      113.17      120.40      8.49 o 
  -5   5  14       76.67       75.47      9.15 o 
  -4   5  14       18.39       19.88      7.11 o 
  -3   5  14       13.42        7.39      5.97 o 
  -2   5  14       64.63       66.11      7.22 o 
  -1   5  14       85.67       94.47      6.78 o 
   0   5  14      129.87      142.40     10.48 o 
   1   5  14       84.93       94.19      7.18 o 
   2   5  14       65.50       58.61      6.68 o 
   3   5  14       12.89        3.99      5.62 o 
   4   5  14       18.09       22.73      5.84 o 
   5   5  14       77.60       67.96      7.48 o 
   6   5  14      114.47      138.10     12.04 o 
   7   5  14        0.57        0.62      8.42 o 
   8   5  14       23.08       32.94     11.05 o 
   9   5  14        1.13        2.99      9.70 o 
  -9   6  14       17.28       13.36      9.91 o 
  -8   6  14       57.14       54.48     12.58 o 
  -7   6  14       36.33       66.05     13.11 o 
  -6   6  14       16.38       11.29      8.13 o 
  -5   6  14       62.60       62.17      9.17 o 
  -4   6  14       92.87       93.50     11.06 o 
  -3   6  14      142.23      161.89      9.75 o 
  -2   6  14      246.10      261.05     12.34 o 
  -1   6  14       18.76       21.17      6.64 o 
   0   6  14        0.08        7.63      6.25 o 
   1   6  14       18.10       22.83      6.62 o 
   2   6  14      247.60      233.18      9.75 o 
   3   6  14      140.87      153.01      8.38 o 
   4   6  14       91.61       94.46      7.41 o 
   5   6  14       63.01       70.42      7.41 o 
   6   6  14       16.16       21.72      8.40 o 
   7   6  14       37.16       46.26     13.19 o 
   8   6  14       57.07       60.36     11.95 o 
   9   6  14       17.55       11.38     10.84 o 
  -8   7  14        5.79       -2.65      9.18 o 
  -7   7  14        9.07       18.03      9.51 o 
  -6   7  14       10.42        2.18      8.01 o 
  -5   7  14        1.33        0.27      7.13 o 
  -4   7  14       21.91       17.40      7.34 o 
  -3   7  14       13.59        9.06      6.31 o 
  -2   7  14        5.42       -4.31      7.08 o 
  -1   7  14      145.50      129.01     10.72 o 
   0   7  14       17.93       10.27      8.92 o 
   1   7  14      144.67      155.18     21.78 o 
   2   7  14        5.70       27.31     14.69 o 
   3   7  14       13.31       15.32      8.32 o 
   4   7  14       21.50       13.90      5.12 o 
   5   7  14        1.38       -1.33      6.46 o 
   6   7  14       10.80       14.37      8.03 o 
   7   7  14        8.97        7.70      9.20 o 
   8   7  14        5.58       14.09      9.99 o 
  -7   8  14       47.23       62.84     14.33 o 
  -6   8  14       16.75       15.04      8.60 o 
  -5   8  14       76.97       63.03      9.81 o 
  -4   8  14       10.35       28.77     10.60 o 
  -3   8  14       11.17       -4.71      8.72 o 
  -2   8  14        2.12       11.43      8.13 o 
  -1   8  14      113.69      125.09     10.56 o 
   0   8  14       73.94       87.15      9.02 o 
   1   8  14      112.80       92.76     19.71 o 
   2   8  14        2.11       10.28     14.88 o 
   3   8  14       11.36        3.29      8.02 o 
   4   8  14       10.50       19.17      9.82 o 
   5   8  14       76.34       59.95      7.04 o 
   6   8  14       16.85       16.49     17.47 o 
   7   8  14       47.05       55.60     10.55 o 
  -6   9  14       12.57       22.23     12.26 o 
  -5   9  14        3.70        1.94     19.96 o 
  -4   9  14        7.11       19.88     10.29 o 
  -3   9  14       71.54       74.76     11.52 o 
  -2   9  14        3.59       -2.10      8.09 o 
  -1   9  14       42.19       48.75      9.10 o 
   0   9  14        3.05       13.24     16.67 o 
   1   9  14       41.49       63.69     19.48 o 
   2   9  14        3.80       -9.04     14.02 o 
   3   9  14       72.28       82.59     12.45 o 
   4   9  14        7.06       -0.25      9.51 o 
   5   9  14        3.57       13.97     14.63 o 
   6   9  14       12.53        6.43      7.70 o 
  -4  10  14       31.67       33.32     18.85 o 
  -3  10  14        4.46        2.04      9.54 o 
  -2  10  14       15.65       24.41     19.15 o 
  -1  10  14        5.73        7.67      8.11 o 
   0  10  14        0.57        3.00     16.24 o 
   1  10  14        5.74       -9.58     13.91 o 
   2  10  14       16.05       27.07     17.72 o 
   3  10  14        4.50      -20.33     15.11 o 
   4  10  14       32.34       22.17     16.48 o 
  -1  11  14       16.48        5.80      8.25 o 
   0  11  14        2.75        6.00     16.91 o 
   1  11  14       16.44        0.04     17.41 o 
   1   0  15      234.44      251.48     10.64 o 
   2   0  15       95.53       67.75     13.56 o 
   3   0  15       22.56       27.65      7.02 o 
   4   0  15        2.77       -0.22      6.53 o 
   5   0  15      430.00      457.25     21.68 o 
   6   0  15        0.09        0.85      9.54 o 
   7   0  15        5.31        4.04      9.64 o 
   8   0  15        0.21       -2.41     12.04 o 
   9   0  15        0.52       -5.41     10.97 o 
  10   0  15        6.51      -12.27     11.18 o 
 -10   1  15        7.29       14.20     32.82 o 
  -9   1  15        9.82       12.87     17.65 o 
  -8   1  15       12.21       12.26     11.58 o 
  -7   1  15       14.43       14.38     10.54 o 
  -6   1  15       82.15       90.89     10.69 o 
  -5   1  15       66.13       76.90      9.83 o 
  -4   1  15        9.02        9.93      7.29 o 
  -3   1  15       16.57       29.10      7.32 o 
  -2   1  15       62.67       51.02      8.42 o 
  -1   1  15      214.65      223.71     11.24 o 
   0   1  15       29.99       23.81      7.05 o 
   1   1  15      214.31      200.64     13.66 o 
   2   1  15       63.64       47.00      9.68 o 
   3   1  15       16.68       16.88     20.47 o 
   4   1  15        8.66       -4.76      8.14 o 
   5   1  15       66.12       89.46     12.35 o 
   6   1  15       81.03       92.12     12.54 o 
   7   1  15       14.06        7.00     10.14 o 
   8   1  15       12.02        4.58     10.35 o 
   9   1  15        9.64        4.80     12.02 o 
  10   1  15        7.36       -1.57     11.65 o 
  -9   2  15       17.49       14.40     12.41 o 
  -8   2  15       19.30       14.66      9.68 o 
  -7   2  15      101.93      106.55      8.77 o 
  -6   2  15       18.45       13.32      5.88 o 
  -5   2  15       16.80       30.03      5.66 o 
  -4   2  15      205.09      198.54      8.51 o 
  -3   2  15      473.97      506.08     28.93 o 
  -2   2  15       49.11       60.30      8.14 o 
  -1   2  15      169.71      135.85     12.14 o 
   0   2  15      179.04      186.56     31.60 o 
   1   2  15      170.13      135.44     11.93 o 
   2   2  15       48.76       63.66     14.55 o 
   3   2  15      473.51      491.53     20.23 o 
   4   2  15      205.31      202.11     14.24 o 
   5   2  15       17.25       23.65     15.17 o 
   6   2  15       18.24        9.87      9.40 o 
   7   2  15      102.56      102.60     13.36 o 
   8   2  15       19.70       29.94     18.48 o 
   9   2  15       17.60       15.57     11.89 o 
  -9   3  15        5.83       17.31      9.14 o 
  -8   3  15       23.01       10.21      7.60 o 
  -7   3  15       14.32        9.05      6.89 o 
  -6   3  15      217.89      216.30     11.27 o 
  -5   3  15       67.56       54.67      7.20 o 
  -4   3  15        4.27       -3.08      5.25 o 
  -3   3  15       37.57       31.45      6.98 o 
  -2   3  15      101.59       98.76     13.59 o 
  -1   3  15        6.40        0.61      3.30 o 
   0   3  15       66.55       58.94      9.62 o 
   1   3  15        5.90        2.59      7.44 o 
   2   3  15      101.22       93.80     10.49 o 
   3   3  15       37.79       23.35     12.50 o 
   4   3  15        4.08       -4.69      7.62 o 
   5   3  15       67.60       47.35     14.12 o 
   6   3  15      218.77      250.04     16.39 o 
   7   3  15       14.60       19.60     10.29 o 
   8   3  15       23.12       18.09     11.10 o 
   9   3  15        5.94       29.65     11.44 o 
  -9   4  15       11.06       11.18     14.52 o 
  -8   4  15       20.40        7.07      7.63 o 
  -7   4  15       30.44       25.79      7.62 o 
  -6   4  15       46.50       57.45      7.97 o 
  -5   4  15       72.57       78.85      8.28 o 
  -4   4  15      128.54      142.48     10.26 o 
  -3   4  15       12.08        5.91      7.94 o 
  -2   4  15        2.76       -1.46      9.33 o 
  -1   4  15       24.49       14.16     11.71 o 
   0   4  15      163.89      175.97      9.18 o 
   1   4  15       24.65       33.70      8.90 o 
   2   4  15        2.89        1.96      4.73 o 
   3   4  15       12.16       13.21      9.10 o 
   4   4  15      127.93      148.87     17.79 o 
   5   4  15       72.08       76.58     10.39 o 
   6   4  15       46.61       62.21     10.65 o 
   7   4  15       30.18       37.33     10.87 o 
   8   4  15       19.92       18.40     11.02 o 
   9   4  15       11.04        1.43     10.83 o 
  -8   5  15       25.89       14.45     11.73 o 
  -7   5  15      153.83      201.40     29.28 o 
  -6   5  15       52.85       53.79      8.29 o 
  -5   5  15       42.98       51.00      8.95 o 
  -4   5  15       58.36       43.70      8.23 o 
  -3   5  15        8.19       14.88      6.56 o 
  -2   5  15       33.95       22.39      6.48 o 
  -1   5  15      217.43      213.70     10.86 o 
   0   5  15       51.49       55.71      6.36 o 
   1   5  15      216.50      214.73     12.29 o 
   2   5  15       33.63       34.56      5.87 o 
   3   5  15        7.89        5.81      6.70 o 
   4   5  15       57.91       44.58     13.54 o 
   5   5  15       42.95       34.79      8.80 o 
   6   5  15       52.52       56.90     10.36 o 
   7   5  15      153.83      236.26     37.21 o 
   8   5  15       25.85       30.70     11.34 o 
  -8   6  15       31.83       22.01     14.57 o 
  -7   6  15        0.03      -12.02      8.02 o 
  -6   6  15        0.55        7.59      7.11 o 
  -5   6  15        5.64       10.02      7.89 o 
  -4   6  15       22.30       19.06      8.75 o 
  -3   6  15       56.61       54.05      7.97 o 
  -2   6  15      247.51      253.07     16.12 o 
  -1   6  15       23.05       20.93      9.95 o 
   0   6  15        0.48       -9.76      6.53 o 
   1   6  15       23.13       23.72      5.87 o 
   2   6  15      248.79      230.24     10.39 o 
   3   6  15       56.00       47.65      6.26 o 
   4   6  15       22.40       19.31     12.72 o 
   5   6  15        5.49        5.73      7.85 o 
   6   6  15        0.54       10.13      9.84 o 
   7   6  15        0.02       -2.36      8.93 o 
   8   6  15       31.96       40.64     14.63 o 
  -7   7  15        3.09       14.08      9.81 o 
  -6   7  15        1.24       12.31     11.44 o 
  -5   7  15       15.32       -0.31      7.52 o 
  -4   7  15        5.27       -0.16      7.13 o 
  -3   7  15       13.84        7.93     10.56 o 
  -2   7  15       19.92       17.02      9.03 o 
  -1   7  15       52.76       77.35      9.79 o 
   0   7  15        3.12        2.88      9.08 o 
   1   7  15       53.26       59.44      9.82 o 
   2   7  15       20.18       17.15     10.89 o 
   3   7  15       13.76        0.27     13.09 o 
   4   7  15        5.23        1.88      5.49 o 
   5   7  15       15.36        1.16      6.46 o 
   6   7  15        1.22        4.66      7.83 o 
   7   7  15        2.99        6.30      8.84 o 
  -6   8  15       20.26       21.10     12.02 o 
  -5   8  15        9.80       11.82     10.68 o 
  -4   8  15        1.36       -0.77      9.57 o 
  -3   8  15       15.86       26.07      9.97 o 
  -2   8  15       22.23       14.45      8.70 o 
  -1   8  15       25.13       33.31     22.73 o 
   0   8  15       70.04       46.93      8.00 o 
   1   8  15       25.56       34.55     17.76 o 
   2   8  15       22.24       20.20     11.02 o 
   3   8  15       15.74       44.02     17.92 o 
   4   8  15        1.36      -12.15     12.43 o 
   5   8  15        9.46       -3.16     16.36 o 
   6   8  15       20.24       24.06     10.56 o 
  -4   9  15        6.27       -2.61     10.36 o 
  -3   9  15       14.95        0.38      9.76 o 
  -2   9  15       36.36       37.82      9.57 o 
  -1   9  15       28.57       21.93     17.61 o 
   0   9  15        0.00        2.84     15.89 o 
   1   9  15       28.65       24.39     17.65 o 
   2   9  15       36.11        4.40     16.67 o 
   3   9  15       14.94       -6.58     16.91 o 
   4   9  15        5.97       13.13     16.05 o 
  -2  10  15        1.68        1.25      8.98 o 
  -1  10  15        4.22      -10.51     27.21 o 
   0  10  15        5.48       -8.92     16.28 o 
   1  10  15        4.36       -9.54     15.89 o 
   2  10  15        1.65      -10.40     15.62 o 
   0   0  16      232.83      249.93     22.02 o 
   1   0  16       42.80       71.68     10.77 o 
   2   0  16      128.28      129.69     12.66 o 
   3   0  16       75.31       75.87     13.87 o 
   4   0  16       37.51       45.51     10.81 o 
   5   0  16        7.50       21.21     10.31 o 
   6   0  16       16.32       33.39     17.61 o 
   7   0  16        2.40        8.35     23.74 o 
   8   0  16        0.07        1.98     10.96 o 
   9   0  16        0.08        3.20     11.80 o 
  -9   1  16        1.26        6.76     12.53 o 
  -8   1  16        6.52       18.27     12.30 o 
  -7   1  16        8.03        2.74     10.55 o 
  -6   1  16       10.90       23.44     10.97 o 
  -5   1  16       18.52       20.57     10.85 o 
  -4   1  16       26.99       28.64     13.34 o 
  -3   1  16      101.79       99.18     12.31 o 
  -2   1  16       61.38       51.46     10.66 o 
  -1   1  16       84.21       81.19     16.87 o 
   0   1  16        8.73        9.04     16.34 o 
   1   1  16       84.33      101.70     15.45 o 
   2   1  16       62.26       42.97     10.04 o 
   3   1  16      101.50       91.11     19.17 o 
   4   1  16       26.75       21.52      9.49 o 
   5   1  16       18.74        7.62     21.44 o 
   6   1  16       10.98       14.73      9.96 o 
   7   1  16        8.09        8.59     15.85 o 
   8   1  16        6.30       -7.51     10.55 o 
   9   1  16        1.28        5.86     11.60 o 
  -8   2  16       12.83       24.57     12.57 o 
  -7   2  16        2.88       -4.31     11.27 o 
  -6   2  16      108.01      134.71     15.07 o 
  -5   2  16        6.82        1.31      9.76 o 
  -4   2  16       30.88       24.10     10.32 o 
  -3   2  16       19.89       21.47      9.90 o 
  -2   2  16       44.07       60.78     11.02 o 
  -1   2  16      168.41      173.55     13.86 o 
   0   2  16      356.18      410.99     19.23 o 
   1   2  16      167.83      172.21     13.07 o 
   2   2  16       44.38       37.86     13.30 o 
   3   2  16       19.93       26.84      9.20 o 
   4   2  16       31.01       29.97      9.64 o 
   5   2  16        6.95        4.68      8.99 o 
   6   2  16      109.05      121.86     13.62 o 
   7   2  16        2.85      -10.96     12.64 o 
   8   2  16       12.75        4.42     10.40 o 
  -8   3  16       20.94       22.59     12.33 o 
  -7   3  16       37.46       25.57     19.71 o 
  -6   3  16       24.43       35.15     11.97 o 
  -5   3  16       20.62       16.29      8.59 o 
  -4   3  16       43.85       36.64      6.21 o 
  -3   3  16       16.45       10.22      7.60 o 
  -2   3  16        5.62       -1.86      8.48 o 
  -1   3  16      216.40      220.25     18.27 o 
   0   3  16        2.36        5.69      8.54 o 
   1   3  16      215.63      232.25     14.88 o 
   2   3  16        5.42       15.12      8.16 o 
   3   3  16       16.39       14.11      8.47 o 
   4   3  16       43.74       47.47      9.97 o 
   5   3  16       20.87        9.80     13.69 o 
   6   3  16       24.34       38.10     17.82 o 
   7   3  16       37.01       31.97     10.95 o 
   8   3  16       21.00       11.93     10.65 o 
  -8   4  16       20.02       36.81     14.30 o 
  -7   4  16        8.34       -4.11      8.08 o 
  -6   4  16       12.11        8.40      7.27 o 
  -5   4  16       12.04       -0.42      6.67 o 
  -4   4  16       36.25       53.60      7.28 o 
  -3   4  16       25.37       27.77      7.16 o 
  -2   4  16       84.48       66.17      7.61 o 
  -1   4  16        2.53        8.20      5.35 o 
   0   4  16       13.83       20.22      7.09 o 
   1   4  16        2.45        4.02      7.90 o 
   2   4  16       84.63       78.56     24.23 o 
   3   4  16       25.56       14.69      8.15 o 
   4   4  16       35.82       39.89      9.40 o 
   5   4  16       12.16        0.40      8.21 o 
   6   4  16       11.98       21.53      9.77 o 
   7   4  16        8.28        9.64     10.19 o 
   8   4  16       19.84       10.49     13.75 o 
  -7   5  16        1.41       -0.76      9.17 o 
  -6   5  16        7.71       14.74      7.26 o 
  -5   5  16        5.37        2.39      6.46 o 
  -4   5  16        5.91        3.39      7.23 o 
  -3   5  16       32.90       35.58     11.47 o 
  -2   5  16       67.08       65.79     10.92 o 
  -1   5  16      145.91      151.67     21.56 o 
   0   5  16       76.42       87.01     10.71 o 
   1   5  16      146.49      150.36     11.60 o 
   2   5  16       67.10       78.70      9.30 o 
   3   5  16       32.55       33.82     10.67 o 
   4   5  16        6.01        1.03      7.09 o 
   5   5  16        5.61       -9.03      7.54 o 
   6   5  16        7.66        4.47     13.58 o 
   7   5  16        1.40        7.95      9.49 o 
  -6   6  16       22.24       20.30     13.70 o 
  -5   6  16       18.16        3.43     15.80 o 
  -4   6  16        0.90       -6.34      7.34 o 
  -3   6  16       23.49       15.46     10.31 o 
  -2   6  16       20.40       22.78     13.28 o 
  -1   6  16       64.87       62.22      9.95 o 
   0   6  16       54.37       49.12      8.86 o 
   1   6  16       65.54       66.49     25.22 o 
   2   6  16       20.19        9.06      7.85 o 
   3   6  16       23.30       19.94      7.05 o 
   4   6  16        1.01       -5.16      6.56 o 
   5   6  16       18.08       21.35     14.32 o 
   6   6  16       22.62       14.69      8.58 o 
  -6   7  16       12.38       34.12     16.22 o 
  -5   7  16       37.96       10.14     11.01 o 
  -4   7  16        1.42       -0.15      9.43 o 
  -3   7  16       27.93       20.23     12.41 o 
  -2   7  16       37.26       41.53     25.15 o 
  -1   7  16        5.63       -2.89      7.38 o 
   0   7  16       12.66       21.82      7.68 o 
   1   7  16        5.71        7.70      6.62 o 
   2   7  16       36.95       57.15     18.27 o 
   3   7  16       27.56       39.46     18.46 o 
   4   7  16        1.42        4.46      6.97 o 
   5   7  16       38.41       32.19      7.56 o 
   6   7  16       12.41       23.35     19.15 o 
  -4   8  16        6.47       27.87     15.25 o 
  -3   8  16       75.00       66.61     12.23 o 
  -2   8  16       40.48       33.44     10.85 o 
  -1   8  16       63.02       85.63     12.84 o 
   0   8  16        9.91       15.13     12.99 o 
   1   8  16       63.12       89.56     21.78 o 
   2   8  16       40.46       65.76     20.49 o 
   3   8  16       74.34       94.63     23.10 o 
   4   8  16        6.36        8.14     16.59 o 
  -2   9  16        0.85        8.93     12.45 o 
  -1   9  16        0.13       -3.86      8.80 o 
   0   9  16        1.20       -7.99     15.54 o 
   1   9  16        0.14        0.39     16.91 o 
   2   9  16        0.94       16.13     17.88 o 
   1   0  17        0.71       10.61     13.85 o 
   2   0  17       25.39       34.38     10.20 o 
   3   0  17        5.20        1.43     12.15 o 
   4   0  17        0.08       -9.22      9.49 o 
   5   0  17      226.91      223.93     24.57 o 
   6   0  17        0.00       -4.32     10.46 o 
   7   0  17        0.63        6.76     18.78 o 
   8   0  17        0.16       -2.37     11.63 o 
  -7   1  17        2.55        7.24     11.26 o 
  -6   1  17       33.70       30.98     12.91 o 
  -5   1  17        7.27        5.11      9.59 o 
  -4   1  17       32.45       33.22     11.11 o 
  -3   1  17       94.61      104.36     26.02 o 
  -2   1  17        1.92      -11.10      8.60 o 
  -1   1  17       63.74       59.91     10.69 o 
   0   1  17       55.25       63.98     11.04 o 
   1   1  17       64.03       68.66     11.27 o 
   2   1  17        1.94       -5.83      8.73 o 
   3   1  17       95.49      124.86     13.52 o 
   4   1  17       32.08       24.30     10.18 o 
   5   1  17        7.15        3.16      9.82 o 
   6   1  17       33.86       38.36     12.02 o 
   7   1  17        2.52       -4.42     10.20 o 
  -7   2  17       21.12        3.46     11.44 o 
  -6   2  17       23.84       -0.34     16.87 o 
  -5   2  17        3.32        2.34     10.21 o 
  -4   2  17        5.72       18.28     10.32 o 
  -3   2  17       13.30       14.92      9.87 o 
  -2   2  17       12.26       -0.32      9.42 o 
  -1   2  17       97.39       94.53     12.13 o 
   0   2  17       12.50       13.69      8.85 o 
   1   2  17       97.06      111.39     12.20 o 
   2   2  17       12.36        2.35      8.45 o 
   3   2  17       13.38       16.26      9.48 o 
   4   2  17        5.89        6.33      9.24 o 
   5   2  17        3.30        1.88      9.52 o 
   6   2  17       24.00       17.44     10.88 o 
   7   2  17       21.00        9.83     14.90 o 
  -7   3  17        3.72       13.22     12.61 o 
  -6   3  17        2.48        8.06     11.89 o 
  -5   3  17       21.07        9.20     10.98 o 
  -4   3  17       29.27       35.95     11.30 o 
  -3   3  17        2.14        2.33     10.24 o 
  -2   3  17        2.83      -12.99      8.66 o 
  -1   3  17      128.39      140.10     13.50 o 
   0   3  17       76.50       74.30     12.23 o 
   1   3  17      127.82      135.74     12.83 o 
   2   3  17        2.73        3.63      8.44 o 
   3   3  17        2.04       -0.09      8.71 o 
   4   3  17       29.44       22.13      9.78 o 
   5   3  17       21.09       12.66      9.67 o 
   6   3  17        2.41        3.98      9.67 o 
   7   3  17        3.72        5.96     10.45 o 
  -6   4  17       60.00       73.86     29.53 o 
  -5   4  17       18.46        9.76     12.58 o 
  -4   4  17        4.22      -13.35      9.51 o 
  -3   4  17       23.90        8.34     10.11 o 
  -2   4  17        1.55        0.79      9.06 o 
  -1   4  17       78.99       99.55     11.91 o 
   0   4  17      135.14      142.18     16.64 o 
   1   4  17       78.42       70.17     10.35 o 
   2   4  17        1.59        4.27      7.96 o 
   3   4  17       23.75       -2.31     14.71 o 
   4   4  17        4.21        2.50      8.53 o 
   5   4  17       18.56       28.89      9.66 o 
   6   4  17       59.93       56.13     22.11 o 
  -6   5  17        2.12        7.01     14.26 o 
  -5   5  17        3.45       17.62     13.24 o 
  -4   5  17        1.51       -2.14     10.41 o 
  -3   5  17       15.23       26.97     10.69 o 
  -2   5  17        0.19      -10.20     11.04 o 
  -1   5  17        4.13        9.56      9.21 o 
   0   5  17        0.07       -5.31      8.22 o 
   1   5  17        4.00       -3.18      7.40 o 
   2   5  17        0.21        0.55     11.69 o 
   3   5  17       15.28       27.25     11.51 o 
   4   5  17        1.50        0.50      7.68 o 
   5   5  17        3.47       -6.70      7.87 o 
   6   5  17        2.05       -1.00      9.27 o 
  -5   6  17        3.44        3.55     10.85 o 
  -4   6  17       36.59       53.67     23.41 o 
  -3   6  17       15.36        0.47      9.50 o 
  -2   6  17       26.53       19.41      9.80 o 
  -1   6  17       12.40       -3.38      8.45 o 
   0   6  17        6.92       -5.83      7.51 o 
   1   6  17       12.30        5.14      8.41 o 
   2   6  17       26.19       16.42      7.64 o 
   3   6  17       15.32       11.27      7.13 o 
   4   6  17       36.52       25.24     18.19 o 
   5   6  17        3.45        9.24      7.76 o 
  -4   7  17       31.83       31.38     13.34 o 
  -3   7  17       23.38       17.02     10.54 o 
  -2   7  17       51.47       61.59     11.32 o 
  -1   7  17        1.37       -2.69      8.21 o 
   0   7  17        0.42       -2.51      7.22 o 
   1   7  17        1.30       -7.62      6.81 o 
   2   7  17       51.63       66.62      8.34 o 
   3   7  17       23.85       10.09     17.02 o 
   4   7  17       31.94       39.70     19.40 o 
  -1   8  17       26.98       32.40     10.83 o 
   0   8  17        4.27       -3.46      8.10 o 
   1   8  17       26.93       22.20     18.31 o 
   0   0  18      185.30      147.79     19.91 o 
   1   0  18        8.29       -3.03      9.16 o 
   2   0  18       69.97       77.21     12.50 o 
   3   0  18        0.52      -11.37      9.30 o 
   4   0  18       13.88       13.28     10.77 o 
   5   0  18       17.38       22.05     11.55 o 
   6   0  18       16.29       13.55     22.71 o 
  -6   1  18        0.28       -9.39     14.43 o 
  -5   1  18        4.25       -3.03     11.11 o 
  -4   1  18        6.61       15.77     10.68 o 
  -3   1  18       22.99       28.12     10.87 o 
  -2   1  18        7.95        4.30      9.22 o 
  -1   1  18        2.59        2.08      9.76 o 
   0   1  18       80.88       84.38     12.54 o 
   1   1  18        2.66        3.83      9.24 o 
   2   1  18        7.94        0.49      9.36 o 
   3   1  18       23.03       26.71     10.55 o 
   4   1  18        6.51       18.68     11.76 o 
   5   1  18        4.23       -5.93      9.81 o 
   6   1  18        0.29       -9.51     17.78 o 
  -6   2  18        1.23       -1.01     11.25 o 
  -5   2  18        0.11       -3.20     10.63 o 
  -4   2  18       23.65       17.91     15.84 o 
  -3   2  18       42.90       44.88     11.52 o 
  -2   2  18        8.52        7.45     10.10 o 
  -1   2  18        6.58        4.53      9.28 o 
   0   2  18        9.91        0.87      9.10 o 
   1   2  18        6.66        0.55      8.98 o 
   2   2  18        8.68        0.51      9.39 o 
   3   2  18       43.20       30.64     11.71 o 
   4   2  18       23.74        4.99     11.37 o 
   5   2  18        0.12       -9.55      9.90 o 
   6   2  18        1.24       -1.95     15.82 o 
  -5   3  18       13.57        6.90     12.16 o 
  -4   3  18       32.46       44.24     12.34 o 
  -3   3  18        4.06       -7.38      9.74 o 
  -2   3  18        2.51        4.53      9.87 o 
  -1   3  18       26.36       28.12     10.53 o 
   0   3  18       35.40       29.56     10.57 o 
   1   3  18       26.20       30.13      9.92 o 
   2   3  18        2.53       -4.83      8.58 o 
   3   3  18        4.06      -12.64      8.42 o 
   4   3  18       32.60       35.73     10.67 o 
   5   3  18       13.50       29.62     12.17 o 
  -5   4  18       76.48       75.59     14.56 o 
  -4   4  18        1.68       -1.17     10.62 o 
  -3   4  18        4.07       -3.57     10.12 o 
  -2   4  18       15.85       13.85     10.90 o 
  -1   4  18       14.91       -2.10      9.22 o 
   0   4  18        0.29        2.26      8.93 o 
   1   4  18       15.02        9.41      9.19 o 
   2   4  18       15.75       17.12     13.03 o 
   3   4  18        3.95       -0.27     11.12 o 
   4   4  18        1.67       15.35      9.64 o 
   5   4  18       76.29       80.49     12.20 o 
  -4   5  18       13.11        5.18     14.72 o 
  -3   5  18        5.53       -3.31     18.33 o 
  -2   5  18       20.54       28.58     10.99 o 
  -1   5  18        5.10       15.42     22.36 o 
   0   5  18       13.38        2.92      9.26 o 
   1   5  18        5.13        5.61      8.42 o 
   2   5  18       20.77       20.72      8.89 o 
   3   5  18        5.46        0.35      7.90 o 
   4   5  18       12.96       14.36      8.99 o 
  -3   6  18        0.53       -2.41     10.42 o 
  -2   6  18        8.37       10.18     10.00 o 
  -1   6  18        5.87       -4.07      8.70 o 
   0   6  18       20.05        9.68      9.05 o 
   1   6  18        5.83        5.65      9.58 o 
   2   6  18        8.43        4.41      7.72 o 
   3   6  18        0.50       -2.79      7.64 o 
   1   0  19        0.14       -8.63      9.56 o 
   2   0  19        2.39      -10.22      9.79 o 
   3   0  19        4.51      -12.03     11.24 o 
   4   0  19       25.17       25.38     11.96 o 
  -4   1  19        6.39       -7.40     10.84 o 
  -3   1  19       19.91       34.19     12.16 o 
  -2   1  19       18.38        5.42     10.64 o 
  -1   1  19       33.25       39.00     23.92 o 
   0   1  19        0.27       -4.89      9.49 o 
   1   1  19       33.24       44.01     11.08 o 
   2   1  19       18.44       31.43     16.83 o 
   3   1  19       19.68       28.29     11.14 o 
   4   1  19        6.34       -7.48     10.63 o 
  -4   2  19        9.69       21.17     11.66 o 
  -3   2  19       33.00       40.55     12.84 o 
  -2   2  19       35.03       22.56     11.13 o 
  -1   2  19        9.79       -9.18      9.96 o 
   0   2  19       13.27        7.38     11.61 o 
   1   2  19        9.81       11.66      9.88 o 
   2   2  19       34.98       25.13     10.91 o 
   3   2  19       32.97       38.66     11.72 o 
   4   2  19        9.70       14.05     10.87 o 
  -3   3  19       10.70       27.97     12.43 o 
  -2   3  19       49.80       72.26     13.29 o 
  -1   3  19       18.45       28.28     15.31 o 
   0   3  19       45.01       76.44     29.18 o 
   1   3  19       18.47       20.40     16.19 o 
   2   3  19       49.58       60.32     13.63 o 
   3   3  19       10.59       18.44     13.61 o 
  -2   4  19        2.00       -8.48     10.33 o 
  -1   4  19       20.14       30.92     14.92 o 
   0   4  19        0.19        4.62      9.90 o 
   1   4  19       20.37       20.98     12.58 o 
   2   4  19        2.00        0.27      9.33 o 
   0   0  20       14.47        8.10     14.57 o 
                                                 
